# Supplementary material for: Prevalence and risk factors of diabetic retinopathy among Chinese adults with type 2 diabetes in a suburb of Shanghai, China
Source: PLoS One. 2022 Oct 4;17(10):e0275617. doi: 10.1371/journal.pone.0275617 (PMC9531829; doi:10.1371/journal.pone.0275617)
Supplement: S1 File — (XLS) [file pone.0275617.s001.xls]

## Sheet: tan hui ling 分析 - 2020.2.6
name	gender	age	community	image1	DR1	CSME1	HBPRP1	image2	DR2	CSME2	HBPRP2	WorseDR	DR	ACR	TCTG	TC	LDL-C	TG	HDL-C	Scr	Ucr	BUN	U-Alb	FPG	HbA1c	Height	Weight	BMI	Duration
1	2	63	chonggu	1	1	2	2	1	1	2	2	1	0	29.1	0.831104	4.97	2.31	5.98	0.97	55	5	6.6	18.3	7.2	4.5	140	42	21.4286	27
2	1	64	chonggu	1	1	2	2	1	1	2	2	1	0	29.3	2.21469	3.92	1.44	1.77	1.71	50	4	4	14.8	10.9	7.1	166	62	22.4996	2.5
3	2	84	chonggu	1	1	2	2	1	1	2	2	1	0	29.5	1.36897	3.97	1.96	2.9	0.94	93	18	8.5	60.5	6.2	5.7	160	60	23.4375	9
4	1	53	chonggu	1	1	2	2	1	1	2	2	1	0	0.3	1.82729	8.57	4.54	4.69	1.74	58	3	5	0.2	13.1	8.5	173	60	20.0474	2.3
5	2	88	chonggu	1	1	2	2	1	1	2	2	1	0	0.5	3.61538	4.7	3.29	1.3	0.88	120	4	10.1	0.1	6.9	6.2	154	65	27.4077	3.3
6	1	63	chonggu	1	1	2	2	1	1	2	2	1	0	0.5	4.66304	4.29	2.67	0.92	1.22	61	33	7.2	2	6.2	6.2	170	65	22.4913	2.4
7	1	70	chonggu	1	1	2	2	2				1	0	0.5	4.84483	5.62	3.94	1.16	1.26	84	5	6.1	0.3	7.4	7.6	159	55	21.7555	12
8	1	62	chonggu	1	1	2	2	1	1	2	2	1	0	0.7	13.0577	6.79	3.9	0.52	2.23	80	5	6.5	0.4	6.8	7.3	170	77	26.6436	7.9
9	2	55	chonggu	1	1	2	2	1	1	2	2	1	0	1.1	4.90361	4.07	2.33	0.83	1.31	54	2	3.5	0.3	16.2	9.7	157	65	26.3702	14
10	1	72	chonggu	1	1	2	2	1	1	2	2	1	0	1.1	2.32275	4.39	2.49	1.89	1.12	104	8	8.4	1.1	8.1	7.4	154	70	29.5159	7
11	1	62	chonggu	1	1	2	2	1	1	2	2	1	0	1.3	2.0531	4.64	2.55	2.26	1.4	83	4	5.5	0.6	6.7	5.7	165	62	22.7732	2
12	1	62	chonggu	1	1	2	2	1	1	2	2	1	0	1.7	2.6555	5.55	3.85	2.09	0.94	100	5	6.3	1	7.9	6.4	172	81.2	27.4473	4.3
13	2	62	chonggu	1	1	2	2	1	1	2	2	1	0	2	5.92793	6.58	4.57	1.11	1.24	55	6	5.3	1.4	6.6	6.4	154	57	24.0344	1.3
14	1	62	chonggu	1	1	2	2	1	1	2	2	1	0	2.3	5.66667	4.59	2.93	0.81	1.3	62	11	5	2.9	15	11.4	168	65	23.03	1
15	1	61	chonggu	1	1	2	2	1	1	2	2	1	0	2.3	3.42169	5.68	4.14	1.66	0.95	74	14	5.8	3.8	6.9	6.5	163	60	22.5827	0.8
16	1	53	chonggu	1	1	2	2	1	1	2	2	1	0	2.4	3.0274	4.42	3.15	1.46	0.89	74	10	4.8	2.9	7.4	6.9	180	94	29.0123	1.7
17	2	67	chonggu	1	1	2	2	1	1	2	2	1	0	2.7	5.57143	5.85	3.44	1.05	1.78	51	2	4.3	0.7	7.4	5.7	155	75	31.2175	5
18	2	58	chonggu	1	1	2	2	1	1	2	2	1	0	2.8	13.9048	5.84	3.99	0.42	1.7	64	6	6.2	2.2	12	8.9	160	70	27.3437	18
19	2	70	chonggu	1	1	2	2	1	1	2	2	1	0	2.9	2.07256	6.57	3.83	3.17	1.26	53	2	3.2	0.8	6	6.1	155	53	22.0604	1.3
20	1	64	chonggu	1	1	2	2	1	1	2	2	1	0	3.1	3.09023	4.11	2.94	1.33	0.9	75	8	6	2.8	8.4	5.5	167	59	21.1553	5
21	1	63	chonggu	1	1	2	2	1	1	2	2	1	0	3.1	4.5977	4	2.37	0.87	1.21	65	8	4.6	3.1	7.3	6.8	164	63	23.4236	0.8
22	2	63	chonggu	1	1	2	2	1	1	2	2	1	0	3.2	2.12414	6.16	3.88	2.9	1.24	50	10	6.2	3.8	6.8	6.4	154	70	29.5159	2.1
23	2	57	chonggu	1	1	2	2	1	1	2	2	1	0	3.3	5.14839	7.98	5.9	1.55	1.5	49	5	4.7	2.2	8.1	6.1	159	60	23.7332	8
24	1	60	chonggu	1	1	2	2	1	1	2	2	1	0	3.3	0.938343	4.87	1.8	5.19	0.78	67	11	4.6	4.2	10.1	8.1	172	93	31.4359	2.3
25	1	69	chonggu	1	1	2	2	1	1	2	2	1	0	3.3	2.00505	3.97	2.41	1.98	0.77	73	2	4.4	1	8.7	9.2	166	59	21.4109	9
26	2	72	chonggu	1	1	2	2	1	1	2	2	1	0	3.5	7.60938	4.87	3.02	0.64	1.52	53	5	4.4	2.3	7.4	6.2	155	75	31.2175	7
27	1	72	chonggu	1	1	2	2	1	1	2	2	1	0	3.5	1.75	5.53	3.41	3.16	0.93	78	4	5.9	1.8	14.7	11.7	178	80	25.2493	1.3
28	1	63	chonggu	1	1	2	2	1	1	2	2	1	0	3.6	5.07527	4.72	2.86	0.93	1.45	71	4	5.8	2	14.6	8.3	168	76	26.9274	13
29	1	61	chonggu	1	1	2	2	1	1	2	2	1	0	3.6	3.78862	4.66	3.33	1.23	0.96	70	15	5.1	6.2	5.9	5.3	165	70	25.7117	8
30	1	62	chonggu	1	1	2	2	1	1	2	2	1	0	3.6	2.82883	6.28	4.57	2.22	1.13	82	9	5.2	4.1	9.5	8.1	163	65	24.4646	2.7
31	1	62	chonggu	1	1	2	2	1	1	2	2	1	0	3.7	5.71591	5.03	3.55	0.88	1.12	66	10	5.9	4.2	5.3	5.8	170	75	25.9516	18
32	1	75	chonggu	1	1	2	2	1	1	2	2	1	0	3.7	4.05714	4.26	2.85	1.05	1.04	65	5	6.8	2.2	14.9	9.3	162	51	19.433	14
33	1	60	chonggu	1	1	2	2	1	1	2	2	1	0	3.7	14.8077	3.85	0.72	0.26	2.4	57	7	5.7	3	6.9	5.7	162	53	20.1951	2.3
34	2	64	chonggu	1	1	2	2	1	1	2	2	1	0	3.8	2.73737	5.42	3.08	1.98	1.53	59	5	6.8	2.3	6.5	6.3	163	64	24.0882	1.3
35	1	71	chonggu	1	1	2	2	1	1	2	2	1	0	3.8	14.3871	4.46	2.29	0.31	1.75	60	9	6.1	4.2	15.8	8.5	171	59	20.1771	4.7
36	1	61	chonggu	1	1	2	2	1	1	2	2	1	0	3.8	10.6833	6.41	3.93	0.6	2.01	66	5	7.2	2.2	13.2	8.9	170	70	24.2215	11.3
37	1	48	chonggu	1	1	2	2	1	1	2	2	1	0	3.8	2.835	5.67	3.86	2	1.05	74	11	4.5	4.8	9.5	7.2	170	69	23.8754	2.7
38	1	57	chonggu	1	1	2	2	1	1	2	2	1	0	3.9	1.05297	4.97	1.8	4.72	0.98	60	9	4.7	4.4	6.5	6.4	176	50	16.1415	1.3
39	2	70	chonggu	1	1	2	2	1	1	2	2	1	0	4	2.3866	4.63	2.49	1.94	1.3	51	5	4.1	2.4	6.4	5.9	157	67	27.1816	1.3
40	1	71	chonggu	1	1	2	2	1	1	2	2	1	0	4	1.24648	5.31	2.37	4.26	1.13	112	9	6.1	4.4	6	6	159	60	23.7332	1
41	1	68	chonggu	1	1	2	2	1	1	2	2	1	0	4	5.82609	4.02	2.52	0.69	1.24	80	8	3.7	4	6.4	6.8	155	70	29.1363	1.3
42	2	75	chonggu	1	1	2	2	1	1	2	2	1	0	4.1	11.4333	6.86	4.17	0.6	2.24	59	6	6.2	3.1	6.2	6.1	161	60	23.1473	6
43	2	64	chonggu	1	1	2	2	1	1	2	2	1	0	4.1	2.22581	4.83	2.63	2.17	1.2	51	2	7.6	1.3	8.9	5.5	153	68	29.0487	12.8
44	2	58	chonggu	1	1	2	2	1	1	2	2	1	0	4.1	3.90341	6.87	4.65	1.76	1.51	48	10	5.3	5	7.5	6	150	70	31.1111	1
45	2	57	chonggu	1	1	2	2	1	1	2	2	1	0	4.2	5.92105	4.5	2.94	0.76	1.23	48	5	5.9	2.6	7.7	6.8	166	65	23.5883	9
46	2	57	chonggu	1	1	2	2	1	1	2	2	1	0	4.2	2.06985	5.63	3.23	2.72	1.21	39	3	3.8	1.5	20.5	12.1	165	85	31.2213	4.7
47	1	74	chonggu	1	1	2	2	1	1	2	2	1	0	4.2	7.46429	6.27	4.5	0.84	1.3	71	2	5.6	1.3	7.4	6.8	170	70	24.2215	6
48	1	67	chonggu	1	1	2	2	1	1	2	2	1	0	4.2	7.11111	5.12	3.43	0.72	1.53	88	11	9.6	5.3	13	8.5	167	78	27.968	16
49	1	60	chonggu	1	1	2	2	1	1	2	2	1	0	4.2	5.67606	4.03	2.38	0.71	1.33	62	13	8.5	6.4	6.3	5.8	166	76	27.5802	5.1
50	2	74	chonggu	1	1	2	2	1	1	2	2	1	0	4.4	4.26984	2.69	1.17	0.63	1.02	45	9	4.6	4.8	7	6	162	57.9	22.0622	7
51	2	57	chonggu	1	1	2	2	1	1	2	2	1	0	4.4	10.625	5.1	3.14	0.48	1.68	51	8	5.6	4	7.1	6.6	161	70	27.0051	2.6
52	2	67	chonggu	1	1	2	2	1	1	2	2	1	0	4.4	4.76923	3.72	2.33	0.78	1.12	53	7	4.7	3.8	11	6.9	162	65	24.7676	14
53	1	54	chonggu	1	1	2	2	1	1	2	2	1	0	4.4	1.56055	4.51	2.27	2.89	1.06	87	18	5.3	9.4	5.9	5.8	170	55	19.0311	5
54	1	64	chonggu	1	1	2	2	1	1	2	2	1	0	4.4	5.79545	5.1	3.36	0.88	1.27	59	8	5.2	4.2	8.6	6.1	162	63	24.0055	8
55	1	66	chonggu	1	1	2	2	1	1	2	2	1	0	4.4	5.10317	6.43	4.31	1.26	1.49	71	17	8.8	8.6	6.8	6.3	160	71	27.7344	1.3
56	2	64	chonggu	1	1	2	2	1	1	2	2	1	0	4.5	4.60638	4.33	2.85	0.94	1.33	63	15	6.1	7.9	6.1	5.9	161	70	27.0051	12
57	2	65	chonggu	1	1	2	2	1	1	2	2	1	0	4.5	7.06186	6.85	4.61	0.97	1.65	72	6	9.6	3.4	9.2	6.7	152	52	22.5069	2.5
58	1	67	chonggu	1	1	2	2	1	1	2	2	1	0	4.5	4.20833	6.06	4.04	1.44	1.65	81	15	5.4	8	7.8	6.3	166	62	22.4996	1.7
59	1	73	chonggu	1	1	2	2	1	1	2	2	1	0	4.5	9.76744	4.2	2.31	0.43	1.58	92	11	5.8	5.7	5.1	7.5	163	75	28.2284	9.5
60	2	64	chonggu	1	1	2	2	1	1	2	2	1	0	4.6	9.12121	6.02	3.68	0.66	2.02	57	8	5.7	4.4	6.3	5.8	159	65	25.711	4
61	2	77	chonggu	1	1	2	2	1	1	2	2	1	0	4.6	6.72727	5.18	3.65	0.77	1.39	62	3	5.6	1.8	7	7.3	155	59	24.5578	9.6
62	1	68	chonggu	1	1	2	2	1	1	2	2	1	0	4.7	6.7907	2.92	0.83	0.43	1.53	78	12	6.7	6.8	9	6.4	167	62	22.231	2.8
63	2	65	chonggu	1	1	2	2	1	1	2	2	1	0	4.8	12.4815	6.74	3.62	0.54	2.44	55	10	7.3	5.6	8	5.8	154	49	20.6612	0.8
64	2	67	chonggu	1	1	2	1	1	1	2	1	1	0	4.8	2.69427	4.23	2.33	1.57	1.31	54	4	4.5	2.2	7.9	6.9	151	57.3	25.1305	13
65	1	63	chonggu	1	1	2	2	1	1	2	2	1	0	4.8	11.6452	3.61	1.93	0.31	1.38	58	12	5.6	6.5	6.7	5.2	170	72	24.9135	5
66	1	60	chonggu	1	1	2	2	1	1	2	2	1	0	4.8	2.91083	4.57	2.85	1.57	1.2	56	7	7	3.9	13.2	8.8	177	87.5	27.9294	11
67	1	61	chonggu	2				1	1	2	2	1	0	4.8	5.98889	5.39	3.87	0.9	1.24	72	6	3.6	3.6	7.8	6.8	168	70	24.8016	2.3
68	1	68	chonggu	1	1	2	2	1	1	2	2	1	0	4.8	14.1316	5.37	3.17	0.38	1.9	71	7	4.8	4.3	7.4	7.3	165	64.6	23.7282	19
69	2	71	chonggu	1	1	2	2	1	1	2	2	1	0	4.9	5.62338	4.33	2.73	0.77	1.38	54	5	4	2.8	6.1	7.2	159	52	20.5688	12
70	2	66	chonggu	1	1	2	2	1	1	2	2	1	0	4.9	5.84677	7.25	5.39	1.24	1.57	55	9	8.3	5.5	8.6	6.9	155	65	27.0552	3.8
71	1	74	chonggu	1	1	2	2	1	1	2	2	1	0	4.9	5.49438	4.89	3.4	0.89	1.14	66	7	5.3	4	15.6	10.1	170	72	24.9135	8
72	1	65	chonggu	1	1	2	2	1	1	2	2	1	0	4.9	8.10294	5.51	3.23	0.68	1.88	68	9	4.8	5.1	14.9	11.2	159	54	21.3599	19
73	1	57	chonggu	1	3	2	2	1	3	2	2	3	1	5	3.7027	4.11	2.26	1.11	1.4	65	8	5.7	4.7	10.7	8.3	173	70	23.3887	2.7
74	1	61	chonggu	1	1	2	2	1	1	2	2	1	0	5	4.32283	5.49	3.13	1.27	1.59	52	13	5.8	7.7	8.7	6.2	171	74.6	25.5121	12
75	1	67	chonggu	2				1	1	2	2	1	0	5	6.78022	6.17	3.86	0.91	1.85	56	7	5.5	4.5	11	6.4	160	53	20.7031	8
76	2	59	chonggu	1	1	2	2	1	1	2	2	1	0	5.1	2.625	4.62	2.84	1.76	1.01	48	10	5.8	6.2	9.6	8	160	65	25.3906	8
77	1	63	chonggu	1	1	2	2	1	1	2	2	1	0	5.1	6.72	6.72	4.19	1	2.01	66	8	5.4	5	9.5	6.5	172	64	21.6333	1.8
78	2	61	chonggu	1	1	2	2	1	1	2	2	1	0	5.2	3.105	6.21	3.77	2	1.6	62	4	5.3	2.4	7.8	6.3	164	57.9	21.5274	1.3
79	2	70	chonggu	1	1	2	2	1	1	2	2	1	0	5.2	5.30579	6.42	4.05	1.21	1.64	41	4	4.4	2.4	9.5	8.9	160	77	30.0781	6
80	2	50	chonggu	1	1	2	2	1	1	2	2	1	0	5.2	3.78523	5.64	3.71	1.49	1.21	51	6	5.7	4.1	6.5	6.5	154	68.1	28.7148	2
81	1	63	chonggu	1	1	2	2	1	1	2	2	1	0	5.2	3.7193	4.24	2.38	1.14	1.3	67	11	5.2	6.7	7.3	6.6	170	75	25.9516	3.3
82	1	55	chonggu	1	1	2	2	1	1	2	2	1	0	5.2	5.90667	4.43	3.13	0.75	1.05	65	16	6.2	9.4	8.7	7.2	169	70	24.5089	2.4
83	1	66	chonggu	1	1	2	2	1	1	2	2	1	0	5.2	9.39583	4.51	2.71	0.48	1.48	64	13	6.6	7.9	10.7	7.4	163	60	22.5827	1
84	1	58	chonggu	1	1	2	2	1	1	2	2	1	0	5.2	3.22099	5.83	3.99	1.81	1.28	68	16	5.2	9.8	10.3	7.7	157	65	26.3702	23
85	1	61	chonggu	1	1	2	2	1	1	2	2	1	0	5.3	4.11628	3.54	2.06	0.86	1.03	64	6	6.3	3.9	10.2	8.8	173	62	20.7157	3.5
86	2	70	chonggu	1	1	2	2	1	1	2	2	1	0	5.4	8.41538	5.47	2.81	0.65	1.9	50	8	8.9	5.5	7.1	7	157	60.1	24.3823	7.3
87	2	62	chonggu	1	1	2	2	1	1	2	2	1	0	5.4	3.77027	5.58	3.62	1.48	1.24	57	4	5.1	3	6.3	6.2	155	55	22.8928	1
88	2	79	chonggu	1	1	2	2	1	1	2	2	1	0	5.4	6.30645	3.91	2.8	0.62	0.96	47	2	6.1	1.8	7	6.4	155	60	24.974	8
89	1	63	chonggu	1	1	2	2	1	1	2	2	1	0	5.4	7.0597	4.73	2.67	0.67	1.76	75	16	7.1	9.9	7.3	6.1	170	71.5	24.7405	6.5
90	1	64	chonggu	1	1	2	2	1	1	2	2	1	0	5.4	4.21774	5.23	3.9	1.24	0.95	90	10	5.6	6.2	7.3	7.2	165	71	26.079	0.9
91	1	74	chonggu	1	1	2	1	1	1	2	1	1	0	5.4	7.04412	4.79	3.28	0.68	1.34	79	15	9	9.3	6.2	5.5	163	70	26.3465	1
92	1	69	chonggu	1	1	2	2	1	1	2	2	1	0	5.4	3.74157	6.66	4.51	1.78	1.63	64	10	4.8	6.7	7.5	6.6	158	62	24.8358	1.3
93	2	53	chonggu	1	1	2	2	1	1	2	2	1	0	5.5	2.48851	4.33	2.39	1.74	1.1	53	10	6.2	6.4	7.9	5.9	159	69	27.2932	4.7
94	1	66	chonggu	1	1	2	2	1	1	2	2	1	0	5.5	3.35246	4.09	2.72	1.22	1.02	90	11	5.4	7.4	7.7	8	164	68	25.2826	6
95	1	49	chonggu	1	1	2	2	1	1	2	2	1	0	5.6	12.7895	4.86	3.43	0.38	1.27	59	17	6.3	10.8	7.8	7.8	170	75.6	26.1592	1
96	1	53	chonggu	1	1	2	2	1	1	2	2	1	0	5.6	7.03077	4.57	1.82	0.65	2.2	91	17	8.2	11.3	7.1	6.4	161	70	27.0051	4.8
97	2	63	chonggu	1	1	2	2	1	1	2	2	1	0	5.7	3.25	5.59	2.92	1.72	1.41	52	6	6.3	4.3	6.5	6	160	57.9	22.6172	2.8
98	2	54	chonggu	1	1	2	2	1	1	2	2	1	0	5.7	4.50505	4.46	2.84	0.99	1.14	55	7	3.6	5	8	6.8	161	60	23.1473	12
99	2	69	chonggu	1	1	2	2	1	1	2	2	1	0	5.7	3.10606	6.15	3.74	1.98	1.16	68	4	5.9	3	7.5	6.6	147	50.1	23.1848	6
100	1	61	chonggu	1	1	2	2	1	1	2	2	1	0	5.7	4.41463	3.62	2.25	0.82	0.88	76	6	5.7	3.9	7.8	6.5	176	82.1	26.5044	11.3
101	1	64	chonggu	1	1	2	2	1	1	2	2	1	0	5.7	8.20548	5.99	3.83	0.73	1.92	64	3	8	2.5	12.4	8.2	162	60	22.8624	2.3
102	1	63	chonggu	1	1	2	2	1	1	2	2	1	0	5.9	10.413	4.79	2.54	0.46	1.81	53	7	6.8	5.2	8.1	7.3	165	49	17.9982	15
103	2	52	chonggu	1	1	2	2	1	1	2	2	1	0	6	11.0488	4.53	2.75	0.41	1.57	42	5	6.8	3.9	12	12.2	142	46	22.8129	12
104	1	75	chonggu	1	1	2	2	1	1	2	2	1	0	6	7.44444	4.02	2.32	0.54	1.4	69	10	7	6.9	8	7.2	168	65	23.03	13
105	1	66	chonggu	1	1	2	2	1	1	2	2	1	0	6.1	4.96667	4.47	2.45	0.9	1.55	92	6	5.3	4.5	6.6	5.5	170	65.2	22.5606	1
106	2	51	chonggu	1	1	2	2	1	1	2	2	1	0	6.3	2.02841	3.57	1.95	1.76	0.87	52	6	4.3	4.6	5.4	4.7	160	55	21.4844	1
107	2	70	chonggu	1	1	2	2	1	1	2	2	1	0	6.3	4.46875	4.29	2.82	0.96	1.11	49	2	4.2	2.1	6.4	5.5	165	54.8	20.1286	2.3
108	2	57	chonggu	1	1	2	2	1	1	2	2	1	0	6.3	15.5714	5.45	3.13	0.35	1.98	54	4	5.4	3.4	6.5	5.7	154	70	29.5159	11
109	2	62	chonggu	1	1	2	2	1	1	2	2	1	0	6.3	2.56742	4.57	2.18	1.78	1.21	52	6	3.8	4.7	8.6	7.8	153	48	20.5049	1.7
110	1	59	chonggu	1	1	2	2	1	1	2	2	1	0	6.3	1.49275	5.15	2.92	3.45	1.11	73	8	5.1	5.9	9.9	8.3	167	75	26.8923	1
111	2	59	chonggu	1	1	2	2	1	1	2	2	1	0	6.4	8.29091	4.56	2.61	0.55	1.66	49	6	5.1	4.5	7.3	6.8	158	62	24.8358	2.7
112	1	72	chonggu	1	3	2	2	1	3	2	2	3	1	6.4	3.35878	4.4	2.56	1.31	1.26	60	6	4.4	4.9	7.7	7.2	173	80.4	26.8636	7.8
113	1	63	chonggu	1	1	2	2	1	1	2	2	1	0	6.4	3.96552	5.75	3.26	1.45	1.77	74	13	7.6	9.5	9.4	6.5	163	62.7	23.5989	11
114	2	59	chonggu	1	1	2	2	1	1	2	2	1	0	6.5	14.7059	5	2.53	0.34	1.88	60	5	6.8	4.3	6.2	6.5	155	51.2	21.3111	17.6
115	1	62	chonggu	1	3	2	2	1	3	2	2	3	1	6.5	3.01081	5.57	3.66	1.85	1.35	64	7	6.6	5.9	12	7.2	172	80.2	27.1092	1.3
116	1	63	chonggu	1	1	2	2	1	1	2	2	1	0	6.5	2.6599	5.24	3.36	1.97	1.21	58	13	4.8	9.9	6.8	6.1	166	70	25.4028	2.7
117	2	55	chonggu	1	1	2	2	1	1	2	2	1	0	6.7	5.53684	5.26	3.5	0.95	1.22	43	11	5.8	8.4	8.3	6.7	166	71.7	26.0197	6
118	2	64	chonggu	1	1	2	2	1	1	2	2	1	0	6.7	7.08861	5.6	3.73	0.79	1.51	46	3	4.9	2.8	7.5	7.2	152	48.1	20.8189	1.1
119	1	51	chonggu	1	3	2	2	1	3	2	2	3	1	6.8	5.17647	5.28	2.48	1.02	2.26	70	10	6.4	8.3	20	8.3	171	54	18.4672	2
120	1	62	chonggu	1	1	2	2	1	1	2	2	1	0	6.8	8.59574	4.04	2.68	0.47	1.21	67	8	5.3	6.8	18	10.1	167	75	26.8923	18
121	1	58	chonggu	1	1	2	2	1	1	2	2	1	0	6.8	9.27143	6.49	4.71	0.7	1.52	60	16	6.7	13.1	10.6	9.2	164	61.4	22.8287	2.5
122	2	58	chonggu	1	1	2	2	1	1	2	2	1	0	6.9	0.564413	7.93	1.85	14.05	0.97	36	6	6.2	4.8	8.2	7.8	161	60	23.1473	5.4
123	2	58	chonggu	1	1	2	2	1	1	2	2	1	0	6.9	4.768	5.96	4.22	1.25	1.14	58	9	5.7	7.5	9.5	8.1	157	60	24.3418	0.9
124	1	52	chonggu	1	1	2	2	1	1	2	2	1	0	6.9	3.46853	4.96	2.24	1.43	1.89	65	4	4.3	3.2	7.7	6.5	165	61.6	22.6263	4
125	2	53	chonggu	1	1	2	2	1	1	2	2	1	0	7	4.45946	4.95	3.39	1.11	1.26	43	10	4.9	8.6	7.6	6.5	160	55	21.4844	0.1
126	2	64	chonggu	1	1	2	2	1	1	2	2	1	0	7	4.17778	5.64	3.88	1.35	1.44	56	8	8.6	7	7.7	7.4	154	60	25.2994	1
127	2	71	chonggu	1	1	2	1	1	1	2	1	1	0	7	4.77	4.77	2.26	1	1.82	58	7	6.2	5.6	7	5.7	145	48.5	23.0678	8
128	2	62	chonggu	1	1	2	2	1	1	2	2	1	0	7.1	3.40506	5.38	3.48	1.58	1.16	60	3	5.4	2.5	7.1	7	172	75	25.3515	1.3
129	2	62	chonggu	1	1	2	2	1	1	2	2	1	0	7.1	6.82895	5.19	3.26	0.76	1.74	44	10	7.2	8.2	10.3	8.6	159	60	23.7332	2.6
130	2	60	chonggu	1	1	2	2	1	1	2	2	1	0	7.1	1.60263	6.09	3.38	3.8	1.06	49	4	3.4	3.5	6.2	6.7	150	54	24	0.9
131	2	56	chonggu	1	3	2	2	1	3	2	2	3	1	7.1	8.33333	4.75	2.49	0.57	1.84	47	5	3.3	4.4	4	4.9	150	49	21.7778	17
132	1	58	chonggu	1	1	2	2	1	1	2	2	1	0	7.1	7.20312	4.61	2.69	0.64	1.51	83	12	5.4	9.7	7.1	6	165	76.6	28.1359	7.9
133	1	71	chonggu	1	1	2	2	1	1	2	2	1	0	7.2	3.216	4.02	2.57	1.25	0.81	107	5	11.8	4.3	12.4	11.1	170	67.4	23.3218	4.5
134	1	67	chonggu	1	1	2	2	1	1	2	2	1	0	7.2	11.6842	4.44	2.74	0.38	1.48	70	12	7.8	9.8	8.2	7.4	178	60	18.937	17.4
135	1	67	chonggu	1	1	2	2	1	1	2	2	1	0	7.3	5.34884	4.6	2.8	0.86	1.28	62	2	4.4	2.3	7	6.1	165	60	22.0386	1
136	2	70	chonggu	1	1	2	2	1	1	2	2	1	0	7.4	4.31579	4.92	2.97	1.14	1.39	43	5	3.8	4.3	5.3	5.4	140	42	21.4286	18
137	2	58	chonggu	1	1	2	2	1	1	2	2	1	0	7.4	3.25543	5.99	4.27	1.84	1.27	50	8	5.7	6.9	9	7.7	166	87	31.5721	1.3
138	2	69	chonggu	1	1	2	2	1	1	2	2	1	0	7.4	2.07826	4.78	3.24	2.3	0.8	50	5	4.7	4.8	12.8	9.4	156	74	30.4076	3
139	1	74	chonggu	1	1	2	2	1	1	2	2	1	0	7.4	3.57983	4.26	2.6	1.19	1.04	132	15	9.2	12.9	7.7	7	173	75	25.0593	1.3
140	2	65	chonggu	1	1	2	2	1	1	2	2	1	0	7.5	2.46117	5.07	2.76	2.06	1.26	63	4	3.5	3.7	6.6	5.8	160	65	25.3906	4.3
141	2	61	chonggu	1	1	2	2	1	1	2	2	1	0	7.5	4.48507	6.01	4.21	1.34	1.37	38	11	6.8	9.9	9	10.2	160	54.1	21.1328	11
142	1	45	chonggu	1	1	2	2	1	1	2	2	1	0	7.5	1.77742	5.51	3.26	3.1	0.86	60	11	6	9.7	16.4	9.8	154	75	31.6242	0.9
143	2	61	chonggu	1	1	2	2	1	1	2	2	1	0	7.6	4.70093	5.03	2.99	1.07	1.39	52	5	6	5	9.6	7.3	160	60	23.4375	2.4
144	2	72	chonggu	1	1	2	2	1	1	2	2	1	0	7.6	10.4921	6.61	3.37	0.63	2.53	49	4	4	4	8	6.9	154	60	25.2994	29
145	2	50	chonggu	1	1	2	2	1	1	2	2	1	0	7.7	2.73596	4.87	3.06	1.78	1.19	41	7	5.1	6.6	10.2	8.3	160	57	22.2656	6.8
146	2	59	chonggu	1	1	2	2	1	1	2	2	1	0	7.7	3.75893	4.21	2.1	1.12	1.56	47	5	5.2	5.1	10.9	7.9	161	55.2	21.2955	13
147	2	67	chonggu	1	1	2	2	1	1	2	2	1	0	7.7	6.41429	4.49	2.99	0.7	1.24	51	2	3.6	2	6.4	6.1	159	60	23.7332	1.8
148	1	59	chonggu	1	1	2	2	1	1	2	2	1	0	7.7	5.08333	6.1	4.55	1.2	1.1	98	10	6.5	9.2	12	6.1	178	80	25.2493	26
149	1	71	chonggu	2				1	1	2	2	1	0	7.7	10.4091	4.58	2.96	0.44	1.28	45	5	4.2	5	14.2	7.3	155	52	21.6441	2.7
150	2	64	chonggu	1	1	2	2	1	1	2	2	1	0	7.9	2.54592	4.99	3.06	1.96	1.11	46	5	4.7	4.6	5.7	6.9	158	52	20.83	6.5
151	1	63	chonggu	1	1	2	2	1	1	2	2	1	0	7.9	4.34586	5.78	4.55	1.33	1.02	73	12	5.5	11.3	10.6	6.9	174	87.9	29.0329	8.1
152	1	70	chonggu	1	1	2	2	1	1	2	2	1	0	8	3.79032	4.7	3.02	1.24	1.36	64	3	4.4	2.8	8.8	7	168	61	21.6128	1.3
153	2	65	chonggu	1	1	2	2	1	1	2	2	1	0	8.1	3.35821	4.5	2.91	1.34	1.17	48	7	5.3	6.9	5.6	5.3	156	56	23.0112	7
154	1	60	chonggu	1	1	2	2	1	1	2	2	1	0	8.1	9.19231	4.78	3.4	0.52	1.2	55	12	4.2	11.4	9.9	10.7	163	67.3	25.3303	1.2
155	1	67	chonggu	1	1	2	2	1	1	2	2	1	0	8.1	3.76829	3.09	1.59	0.82	1	68	9	6.7	8.4	8.9	8.9	153	60	25.6312	7
156	1	64	chonggu	1	1	2	2	1	1	2	2	1	0	8.2	2.26887	4.81	2.71	2.12	0.96	56	6	5.5	6.2	10.6	10.5	179	62	19.3502	13
157	1	58	chonggu	1	1	2	2	1	1	2	2	1	0	8.3	5.15094	5.46	3.59	1.06	1.4	80	11	3.7	10.6	6.7	6	182	77.1	23.2762	1.3
158	2	65	chonggu	1	1	2	2	1	1	2	2	1	0	8.4	4.75833	5.71	4.05	1.2	1.31	45	12	5.4	12	7.7	7.7	153	65	27.7671	1.3
159	1	69	chonggu	1	1	2	2	1	1	2	2	1	0	8.4	3.35374	4.93	3.45	1.47	1.07	67	18	6.1	17.6	7.8	6	168	70.5	24.9787	5.3
160	1	60	chonggu	1	1	2	2	1	1	2	2	1	0	8.4	2.33684	4.44	2.49	1.9	0.95	75	7	6.1	7.4	10	7.9	165	59	21.6713	15
161	2	57	chonggu	1	1	2	2	1	1	2	2	1	0	8.5	3.69079	5.61	3.5	1.52	1.43	52	11	5.4	10.7	7.4	6.8	160	60	23.4375	2
162	2	65	chonggu	1	1	2	2	1	1	2	2	1	0	8.5	1.21186	4.29	1.8	3.54	0.88	47	5	5.4	5.5	7.8	7.4	150	60	26.6667	1.7
163	1	81	chonggu	1	1	2	2	1	1	2	2	1	0	8.5	2.29255	4.31	2.5	1.88	1.08	59	7	4.9	7.2	10.1	7.6	159	64.5	25.5132	11
164	2	58	chonggu	1	1	2	2	1	1	2	2	1	0	8.6	3.65031	5.95	3.96	1.63	1.53	48	6	6.3	5.9	12.5	9	154	64.1	27.0282	8.5
165	1	52	chonggu	1	3	2	2	1	3	2	2	3	1	8.7	5.20168	6.19	3.89	1.19	1.56	53	5	4.7	5	15.2	10.2	172	63.1	21.3291	1
166	1	66	chonggu	1	1	2	2	1	1	2	2	1	0	8.7	2.82464	5.96	3.17	2.11	1.6	60	12	7.3	11.9	10.4	8.7	162	63.8	24.3103	9
167	2	66	chonggu	1	1	2	2	2				1	0	8.8	3.06286	5.36	3.1	1.75	1.34	49	6	4.6	6	8.5	6.1	156	56	23.0112	11
168	1	52	chonggu	1	1	2	2	1	1	2	2	1	0	8.8	5.48421	5.21	3.7	0.95	1.24	66	12	7.8	12.1	9.7	9.9	164	68	25.2826	18
169	1	71	chonggu	1	1	2	2	1	1	2	2	1	0	8.8	2.345	4.69	3.09	2	0.98	130	10	7.5	10.6	8.9	9.3	158	70	28.0404	3.1
170	2	69	chonggu	1	1	2	2	1	1	2	2	1	0	8.9	5.7619	6.05	4.39	1.05	1.28	51	8	6	8.3	7.7	6.8	160	50	19.5312	9
171	2	55	chonggu	1	1	2	2	1	1	2	2	1	0	8.9	8.29114	6.55	4.34	0.79	1.8	63	17	10.5	17.4	5.5	5.6	163	59	22.2063	0.8
172	2	63	chonggu	1	1	2	2	1	1	2	2	1	0	8.9	2.84127	5.37	3.55	1.89	0.96	60	9	6.1	9.3	10.5	9.4	160	72	28.125	1.6
173	1	54	chonggu	1	1	2	2	1	1	2	2	1	0	8.9	0.588878	5.93	1.64	10.07	0.87	70	10	3.6	10.4	7.5	6.3	167	82	29.4023	11
174	2	63	chonggu	1	1	2	2	1	1	2	2	1	0	9.1	3.41954	5.95	3.96	1.74	1.44	51	11	5.6	11.7	8.5	6	160	54	21.0937	1.3
175	2	72	chonggu	1	1	2	2	1	1	2	2	1	0	9.2	2.93651	5.55	3.72	1.89	1.33	79	8	7	8.9	5.6	6.6	160	56	21.875	7.9
176	2	61	chonggu	1	1	2	2	1	1	2	2	1	0	9.3	4.77049	5.82	4.49	1.22	1.04	50	7	6.3	7.5	11	9.7	160	74	28.9062	6
177	2	68	chonggu	1	1	2	2	1	1	2	2	1	0	9.3	5.5	5.61	3.72	1.02	1.52	61	4	4.5	4.9	8.9	7.4	160	60.5	23.6328	1.3
178	2	67	chonggu	1	5	2	2	1	5	2	2	5	1	9.3	3.46667	5.2	3.29	1.5	1.26	54	7	5.4	8.1	11.9	8.6	158	50	20.0288	7.3
179	1	69	chonggu	1	1	2	2	1	1	2	2	1	0	9.3	4.34454	5.17	3.81	1.19	1.16	54	8	5	9.1	9.2	7.2	170	87.4	30.2422	4
180	2	45	chonggu	1	1	2	2	1	1	2	2	1	0	9.4	1.8986	5.43	3.22	2.86	1.21	35	9	4.9	9.6	11.6	8.7	157	70	28.3987	1.6
181	1	68	chonggu	1	1	2	2	1	1	2	2	1	0	9.4	5.90123	4.78	2.99	0.81	1.31	53	12	4.6	13	6.1	5.5	169	56	19.6072	18
182	2	61	chonggu	1	1	2	2	1	1	2	2	1	0	9.6	4.40678	5.2	3.34	1.18	1.5	47	4	3.8	5.1	8.5	7.5	160	57	22.2656	1.1
183	2	59	chonggu	1	1	2	2	1	1	2	2	1	0	9.6	2.27074	5.2	3.24	2.29	1.06	38	2	3.5	3.2	7.9	6.8	165	63	23.1405	2.5
184	2	64	chonggu	1	1	2	2	1	1	2	2	1	0	9.6	6.47273	3.56	1.53	0.55	1.57	46	4	3.9	4.4	8.9	6.3	160	53	20.7031	1.8
185	2	62	chonggu	1	1	2	2	1	1	2	2	1	0	9.6	5.6	6.16	3.54	1.1	2.01	38	4	5.5	5.4	6.6	6	157	58	23.5304	0.9
186	2	67	chonggu	1	1	2	2	1	1	2	2	1	0	9.6	2.81513	6.7	3.8	2.38	1.59	56	5	4.7	6.2	8.1	6.3	152	58	25.1039	15
187	2	63	chonggu	1	1	2	2	1	1	2	2	1	0	9.8	4.28283	4.24	2.92	0.99	1.03	37	5	7	6.1	6.9	6.3	160	63	24.6094	1.3
188	2	57	chonggu	1	1	2	2	1	1	2	2	1	0	9.8	4.50407	5.54	3.72	1.23	1.56	58	5	5.2	6.1	9.1	7.3	159	69	27.2932	1.8
189	2	71	chonggu	1	1	2	2	1	1	2	2	1	0	9.8	6.72414	7.8	5.4	1.16	2.07	45	3	3.2	3.8	11.3	11.5	154	52.9	22.3056	6
190	1	66	chonggu	1	1	2	2	1	1	2	2	1	0	9.8	3.23308	4.3	2.65	1.33	1.24	60	12	5.6	13.3	7.7	6.8	166	62	22.4996	0.8
191	2	62	chonggu	1	1	2	2	1	1	2	2	1	0	9.9	6.05797	4.18	2.48	0.69	1.33	37	10	3.4	12	7.3	6.8	161	60	23.1473	1.3
192	2	59	chonggu	1	1	2	2	1	1	2	2	1	0	9.9	5.33708	4.75	3.24	0.89	1.21	56	12	7.1	13.6	9.3	6.3	155	63	26.2227	1.2
193	1	55	chonggu	1	1	2	2	1	1	2	2	1	0	9.9	4.13514	6.12	4.26	1.48	1.4	64	14	4.5	16.7	8.3	7.7	172	85	28.7317	1.7
194	1	62	chonggu	1	1	2	1	1	1	2	1	1	0	9.9	8.18605	3.52	2	0.43	1.19	67	9	10.4	10.2	8.8	6.8	168	60	21.2585	1.2
195	2	70	chonggu	1	1	2	2	1	1	2	2	1	0	10	4.58065	4.26	2.06	0.93	1.5	57	8	5.2	10.1	6.4	6.6	155	85	35.3798	11
196	2	54	chonggu	1	1	2	2	1	1	2	2	1	0	10	10.7455	5.91	3.64	0.55	1.82	55	2	5.9	2.6	7.2	5.8	159	64	25.3155	1
197	2	60	chonggu	1	1	2	2	1	1	2	2	1	0	10	2.36601	3.62	1.7	1.53	1.22	56	9	8.2	11.1	7.6	7.4	153	50	21.3593	0.9
198	2	69	chonggu	1	1	2	2	1	1	2	2	1	0	10.1	2.21705	5.72	3.1	2.58	1.23	48	3	5.6	4.1	8.3	6.9	160	75	29.2969	9
199	2	74	chonggu	1	1	2	2	1	1	2	2	1	0	10.2	6.38614	6.45	3.33	1.01	2.41	56	8	5.6	9.4	5.6	6.7	160	58	22.6562	17
200	2	65	chonggu	1	1	2	2	1	1	2	2	1	0	10.2	3.6185	6.26	4.34	1.73	1.15	48	11	5.3	13.4	7.6	7.8	152	54	23.3726	2.2
201	1	60	chonggu	1	1	2	2	1	1	2	2	1	0	10.2	16.9	5.07	2.89	0.3	1.79	71	3	5.5	3.6	8.6	7.2	166	59	21.4109	1
202	2	66	chonggu	1	1	2	2	1	1	2	2	1	0	10.3	4.74257	4.79	3.15	1.01	1.31	63	8	5.3	10.2	7.1	7.1	168	73	25.8645	1.3
203	2	66	chonggu	1	1	2	2	1	1	2	2	1	0	10.4	3.41176	6.38	3.99	1.87	1.23	52	6	5.4	7.4	7	6.8	158	66	26.4381	5
204	2	73	chonggu	1	1	2	2	1	1	2	2	1	0	10.5	6.42169	5.33	3.82	0.83	1.3	72	6	6.7	7.7	6.8	6	151	57.3	25.1305	1
205	1	71	chonggu	1	1	2	2	1	1	2	2	1	0	10.5	3.51462	6.01	4.28	1.71	1.14	77	4	5.3	5.1	6.3	7	163	79	29.7339	1.3
206	2	64	chonggu	1	1	2	2	1	1	2	2	1	0	10.6	2.02941	6.21	3.66	3.06	1.37	52	6	6.7	7.6	6.2	6.1	148	57	26.0226	3.4
207	2	69	chonggu	1	1	2	2	1	1	2	2	1	0	10.7	1.38147	5.07	2.34	3.67	0.99	57	13	6.7	16	10.4	9	160	74	28.9062	18
208	2	64	chonggu	1	3	2	2	1	3	2	2	3	1	10.8	4.10345	7.14	4.94	1.74	1.22	51	6	6.3	8.1	10.9	7.9	160	75	29.2969	2.6
209	2	72	chonggu	1	1	2	2	1	1	2	2	1	0	11.1	2.12195	4.35	2.58	2.05	1.04	52	3	4.3	4.5	6.5	5.8	160	66	25.7812	1.3
210	1	64	chonggu	1	1	2	2	1	1	2	2	1	0	11.1	10.8049	4.43	2.23	0.41	1.82	60	5	3.1	6.9	6	5.7	168	70	24.8016	16.7
211	1	65	chonggu	1	1	2	2	1	1	2	2	1	0	11.1	1.69283	4.96	2.29	2.93	0.97	67	9	6.1	12.3	7.4	8.1	168	85	30.1162	6
212	1	62	chonggu	1	3	2	2	1	3	2	2	3	1	11.2	0.983607	3.6	1.23	3.66	1	69	6	6	8.2	11.7	8.2	174	80	26.4236	15
213	2	63	chonggu	1	1	2	2	1	1	2	2	1	0	11.6	1.72525	6.97	3.96	4.04	1.06	42	7	4.9	9.2	9.8	8	161	62	23.9188	11.3
214	1	66	chonggu	1	1	2	2	1	1	2	2	1	0	11.6	8.44898	4.14	2.66	0.49	1.1	61	5	6.9	7.8	6	6.2	168	67.5	23.9158	9
215	2	70	chonggu	1	1	2	2	1	1	2	2	1	0	11.7	3.74	5.61	3.65	1.5	1.28	55	3	8.8	5	6.5	9.5	156	52	21.3675	2.4
216	2	53	chonggu	1	1	2	2	1	1	2	2	1	0	11.8	0.649667	5.86	1.36	9.02	0.92	53	11	4.7	15.1	7.2	6.3	157	70	28.3987	1.1
217	1	60	chonggu	1	3	2	2	1	1	2	2	3	1	11.8	2.79144	5.22	3.16	1.87	1.35	72	5	7	7	6.2	6.3	172	83	28.0557	14
218	2	68	chonggu	1	1	2	2	1	1	2	2	1	0	11.9	4.87313	6.53	3.18	1.34	1.32	60	6	6.8	8.5	7.3	6.2	164	65	24.1672	1.8
219	1	54	chonggu	1	1	2	2	1	1	2	2	1	0	11.9	5.87879	3.88	2.47	0.66	1.15	64	9	5.9	12.1	8.1	7.1	165	60	22.0386	12
220	1	52	chonggu	1	1	2	2	1	1	2	2	1	0	12	1.33431	4.55	2.26	3.41	0.85	90	10	5.1	13.8	8	6.5	166	68	24.677	1.3
221	1	62	chonggu	1	1	2	2	1	1	2	2	1	0	12	5.75824	5.24	3.7	0.91	1.28	59	8	5.1	12.1	7.3	7.5	162	70	26.6728	1.3
222	2	69	chonggu	1	1	2	2	1	1	2	2	1	0	12.1	3.24806	4.19	2.32	1.29	1.16	49	6	3.7	8.2	7	7.1	152	50	21.6413	11
223	2	56	chonggu	1	1	2	2	1	1	2	2	1	0	12.2	9.46552	5.49	2.94	0.58	2.02	36	14	6.2	19.4	7.7	7	159	56.5	22.3488	4
224	1	55	chonggu	1	4	2	2	1	3	2	2	4	1	12.2	5.17593	5.59	3.63	1.08	1.54	71	7	5.3	10.5	8	6	169	75	26.2596	2.3
225	2	73	chonggu	1	1	2	2	1	1	2	2	1	0	12.3	4.41429	6.18	3.25	1.4	2.12	56	9	6.3	13.4	6.1	5.1	153	55	23.4952	6
226	1	57	chonggu	1	1	2	2	1	1	2	2	1	0	12.3	2.50463	5.41	3.56	2.16	1.13	72	8	4.5	12.4	9.9	7.8	173	64.7	21.6178	7.5
227	2	60	chonggu	1	1	2	1	1	1	2	1	1	0	12.5	2.73661	6.13	3.98	2.24	1.22	55	10	3.7	14.3	6.8	5.8	159	62.6	24.7617	11
228	1	60	chonggu	1	1	2	2	1	1	2	2	1	0	12.5	3.53049	5.79	3.59	1.64	1.43	80	8	7.2	11.6	8.8	6.5	173	73	24.3911	1.3
229	2	79	chonggu	1	1	2	2	1	1	2	2	1	0	12.6	4.3741	6.08	3.97	1.39	1.32	55	8	3.8	11.4	5.8	5.3	159	60	23.7332	4
230	2	59	chonggu	1	1	2	2	1	1	2	2	1	0	12.6	4.59821	5.15	3.13	1.12	1.43	49	4	3.9	6.9	7.1	6.4	151	60	26.3146	9.6
231	1	75	chonggu	1	1	2	2	1	1	2	2	1	0	12.6	7.125	4.56	2.51	0.64	1.6	55	3	3.9	5.4	6.9	6.3	156	62	25.4767	1.9
232	1	76	chonggu	1	1	2	2	1	1	2	2	1	0	12.7	4.26804	4.14	2.74	0.97	1.07	48	9	6.1	14.3	9.4	7.4	163	69	25.9701	9
233	2	68	chonggu	1	1	2	2	1	1	2	2	1	0	12.8	3.5303	6.99	5.15	1.98	1.18	52	9	5.5	14.3	6.2	5.8	159	90	35.5999	11
234	2	73	chonggu	1	1	2	2	1	1	2	2	1	0	12.8	3.44737	6.55	3.89	1.9	1.52	61	4	5.5	6.1	8.6	8.4	155	42	17.4818	6
235	1	62	chonggu	1	1	2	2	1	1	2	2	1	0	12.8	0.845238	6.39	2.37	7.56	1.03	68	16	4.6	24.5	7.2	7.3	172	78	26.3656	7
236	1	58	chonggu	1	1	2	2	1	1	2	2	1	0	12.9	4.19853	5.71	3.56	1.36	1.39	53	15	5.8	23.1	8	6.8	164	68	25.2826	12.8
237	1	72	chonggu	1	3	2	2	1	3	2	2	3	1	13	6.4375	4.12	2.81	0.64	1.15	70	7	7.2	10.8	7.2	7.4	160	59.1	23.0859	0.9
238	1	59	chonggu	1	1	2	2	1	1	2	2	1	0	13	2.3299	4.52	2.88	1.94	1.23	58	9	2.7	14.2	8.2	7.4	159	68	26.8977	1.7
239	2	64	chonggu	1	1	2	2	1	1	2	2	1	0	13.3	2.90377	6.94	4.92	2.39	1.17	54	13	4.2	20.1	7.6	6.7	155	55	22.8928	1.3
240	1	55	chonggu	1	1	2	2	1	1	2	2	1	0	13.4	8.33333	3.75	2.6	0.45	0.87	95	4	7.5	6.8	9.4	7.6	174	77.6	25.6309	6.3
241	1	65	chonggu	1	1	2	2	2				1	0	13.7	4.06863	4.15	2.82	1.02	1.14	85	8	5.1	13.1	9.1	9	167	78	27.968	13
242	2	61	chonggu	1	1	2	2	1	1	2	2	1	0	13.9	3.31655	4.61	2.66	1.39	1.33	54	7	5	12.1	8.8	5.9	158	76	30.4438	15
243	2	55	chonggu	1	1	2	2	1	1	2	2	1	0	13.9	2.21118	7.12	4.59	3.22	1.41	47	11	5.6	18.6	8.7	7	168	70	24.8016	1.3
244	1	67	chonggu	1	1	2	2	1	1	2	2	1	0	13.9	5.98765	4.85	3.38	0.81	1.15	65	9	4.4	14.3	8.2	8.3	170	80	27.6817	1.3
245	1	60	chonggu	1	1	2	2	1	1	2	2	1	0	14	9.82692	5.11	3.01	0.52	1.7	59	7	4.3	12.6	6.4	6.3	163	65	24.4646	0.8
246	2	70	chonggu	1	1	2	2	1	1	2	2	1	0	14.1	1.43581	4.25	1.76	2.96	0.99	72	12	7.2	19.2	6.4	6.5	158	105	42.0606	17.6
247	1	66	chonggu	1	1	2	2	1	1	2	2	1	0	14.3	8.36	4.18	1.89	0.5	1.63	86	14	7.3	23.5	9.6	8	166	61	22.1367	14
248	2	71	chonggu	1	1	2	2	1	1	2	2	1	0	14.4	7.6	4.94	2.88	0.65	1.57	52	1	7.2	3	6.9	6	150	65	28.8889	6
249	2	61	chonggu	1	3	2	2	2				3	1	14.5	3.89362	5.49	3.68	1.41	1.23	32	4	4.8	7.8	13.3	9.8	156	53	21.7784	9
250	2	43	chonggu	1	1	2	2	1	1	2	2	1	0	14.6	3.53889	6.37	4.06	1.8	1.71	50	8	5.7	14.6	7.2	6.7	166	74	26.8544	6.3
251	2	55	chonggu	1	1	2	2	1	1	2	2	1	0	14.6	0.677322	11.23	1.95	16.58	0.81	49	8	5.8	14.6	7.8	6.9	157	75.9	30.7923	1.3
252	2	62	chonggu	1	1	2	2	1	1	2	2	1	0	14.8	3.68794	5.2	3.24	1.41	1.49	54	3	4.1	5.1	7.7	5.7	158	60	24.0346	3.4
253	1	64	chonggu	1	1	2	2	1	1	2	2	1	0	14.9	2.33846	4.56	2.83	1.95	1.06	49	6	4.5	10.7	11.4	6.2	166	68	24.677	4
254	1	46	chonggu	1	3	2	2	1	1	2	2	3	1	15.4	2.93827	7.14	4.69	2.43	1.23	44	6	5.3	11.1	15.2	7.7	178	81	25.565	6.6
255	2	63	chonggu	1	1	2	2	1	1	2	2	1	0	15.5	5.41667	5.2	2.92	0.96	1.8	40	6	6.5	11.6	9.6	7.5	153	48	20.5049	13
256	1	70	chonggu	1	1	2	2	1	1	2	2	1	0	15.5	2.29381	4.45	2.56	1.94	1.17	69	14	5.5	24.8	8.3	6.6	160	59.1	23.0859	1.3
257	2	72	chonggu	1	1	2	2	1	1	2	2	1	0	15.7	2.46907	4.79	3.22	1.94	1.04	54	1	4.6	3.4	6.7	5.8	158	108	43.2623	19
258	2	41	chonggu	1	1	2	2	1	1	2	2	1	0	15.9	3.38017	4.09	2.4	1.21	1.31	53	15	5	28.6	7.3	6	160	65	25.3906	1.6
259	2	74	chonggu	1	1	2	2	1	1	2	2	1	0	16	6.47872	6.09	3.72	0.94	1.93	51	11	5.7	20.6	6.6	5.5	160	62	24.2187	8.3
260	2	52	chonggu	1	1	2	2	1	1	2	2	1	0	16	4.82031	6.17	4.4	1.28	1.4	46	5	5.1	9.8	9.4	7.2	152	65	28.1337	1.5
261	2	55	chonggu	1	1	2	2	1	1	2	2	1	0	16.4	3.80303	5.02	3.12	1.32	1.31	84	9	9.3	18.3	7.4	5.7	160	56	21.875	5.3
262	1	60	chonggu	1	1	2	2	1	1	2	2	1	0	16.4	2.39744	5.61	3.86	2.34	1.12	71	12	6.4	22.3	6.8	6.8	168	60	21.2585	1.7
263	1	67	chonggu	1	1	2	2	1	1	2	2	1	0	16.4	2.90123	4.7	2.87	1.62	1.03	88	9	6.3	17.5	9.2	10.4	170	72	24.9135	6
264	1	71	chonggu	1	1	2	2	1	1	2	2	1	0	16.4	5.70769	3.71	2.15	0.65	1.24	79	11	5.8	20.5	8	7.2	170	75	25.9516	12
265	2	76	chonggu	1	1	2	2	1	1	2	2	1	0	16.5	6.1954	5.39	3.2	0.87	1.83	74	4	8	9.3	9.4	6.2	158	63	25.2363	3.7
266	2	67	chonggu	1	1	2	2	2				1	0	16.7	6.07692	5.53	4.19	0.91	1.39	34	3	5.5	5.9	13.9	7.7	160	55	21.4844	12
267	2	84	chonggu	1	1	2	2	1	1	2	2	1	0	16.7	6.85437	7.06	4.59	1.03	1.75	45	8	6.4	15.9	9.6	8.2	156	60	24.6548	4.8
268	2	52	chonggu	1	1	2	2	1	1	2	2	1	0	16.8	2.53107	4.48	2.6	1.77	1.22	45	10	7.2	19.5	7.4	6.1	160	60	23.4375	3.5
269	1	54	chonggu	1	1	2	2	1	1	2	2	1	0	16.8	3.02841	5.33	3.42	1.76	1.24	68	18	5.7	34.1	9.5	6.4	168	50	17.7154	9
270	1	36	chonggu	1	1	2	2	1	1	2	2	1	0	16.9	1.55585	5.85	2.71	3.76	1.06	51	11	5.9	21.2	13.9	10.9	174	88	29.0659	2.3
271	1	73	chonggu	1	1	2	2	1	1	2	2	1	0	17	4.08824	5.56	3.49	1.36	1.38	58	10	7.1	21	11	8.3	165	72.6	26.6667	6
272	1	66	chonggu	1	1	2	2	1	1	2	2	1	0	17.3	5.21239	5.89	3.87	1.13	1.59	64	16	5.1	32.2	5.9	5.6	178	79	24.9337	1.3
273	2	61	chonggu	1	1	2	2	1	1	2	2	1	0	17.5	1.27249	4.81	2.19	3.78	1.14	51	18	5.4	36.3	5.8	5.7	145	61.9	29.4411	1.3
274	1	61	chonggu	1	1	2	2	1	1	2	2	1	0	17.5	2.79348	5.14	3.04	1.84	1.08	61	1	5.5	2.3	4.9	6	167	70	25.0995	2.8
275	2	64	chonggu	1	1	2	2	1	1	2	2	1	0	17.6	7.42857	5.72	4.18	0.77	1.26	90	3	9	6.8	11.4	6.7	160	63	24.6094	11
276	2	45	chonggu	1	1	2	2	1	1	2	2	1	0	17.8	2.21811	5.39	2.54	2.43	1.93	70	5	6.8	11.6	12.1	9.4	158	62	24.8358	2.3
277	2	68	chonggu	1	1	2	1	1	1	2	1	1	0	17.8	2.73446	4.84	2.75	1.77	1.37	85	6	7.5	13	6.8	6.1	155	99.3	41.3319	8
278	2	63	chonggu	1	1	2	2	1	1	2	2	1	0	18.1	3.64103	5.68	3.89	1.56	1.24	69	8	5.4	16.5	5.5	4.9	161	70	27.0051	1.4
279	2	54	chonggu	1	1	2	2	1	1	2	2	1	0	18.1	6.34579	6.79	4.29	1.07	2.14	36	7	6.1	15.5	7.4	5.5	149	51.3	23.1071	3.7
280	2	69	chonggu	1	1	2	2	1	1	2	2	1	0	18.2	4.28926	5.19	3.32	1.21	1.41	40	6	5.1	12.8	8.1	7.8	150	56	24.8889	1
281	1	68	chonggu	1	1	2	2	1	1	2	2	1	0	18.2	4.33333	4.68	3.51	1.08	0.92	65	8	4.1	16.5	13.4	8.6	173	75.3	25.1595	11
282	2	73	chonggu	1	1	2	2	1	1	2	2	1	0	18.4	20.44	5.11	2.29	0.25	2.05	59	9	4.4	19.7	6.6	6.5	154	64	26.986	18
283	2	55	chonggu	1	1	2	2	1	1	2	2	1	0	18.7	0.876173	4.67	1.99	5.33	0.88	34	12	4.1	25.5	5.4	5.6	154	53.7	22.6429	1.3
284	1	74	chonggu	1	1	2	2	1	1	2	2	1	0	18.7	2.48201	3.45	2.37	1.39	0.76	80	4	5.3	10.5	8.5	9.5	149	39.5	17.792	1.3
285	1	54	chonggu	1	1	2	2	1	1	2	2	1	0	19.7	3.34545	3.68	2.4	1.1	1.06	65	5	4.5	11.8	7.5	7.6	176	79.7	25.7296	13
286	2	63	chonggu	1	1	2	2	1	1	2	2	1	0	19.9	1.96899	5.08	2.35	2.58	1.35	44	7	5.1	17.9	7.6	7	155	72.9	30.3434	7
287	1	60	chonggu	1	1	2	2	1	1	2	2	1	0	19.9	3.50685	5.12	3.1	1.46	1.41	78	19	5.7	44.3	7.2	6.9	158	63	25.2363	1.8
288	2	65	chonggu	1	1	2	2	1	1	2	2	1	0	20	2.76667	3.32	1.56	1.2	1.15	87	3	5.6	8.1	10.4	7.7	161	65	25.0762	15
289	1	73	chonggu	1	1	2	2	1	1	2	2	1	0	20.2	7.65714	5.36	3.36	0.7	1.53	74	6	5	14	9.5	10	162	62	23.6244	11
290	2	68	chonggu	1	1	2	2	1	1	2	2	1	0	20.4	5.70536	6.39	4.48	1.12	1.42	62	4	5.7	9.3	6.6	6.4	158	60	24.0346	2.1
291	2	65	chonggu	1	1	2	2	1	1	2	2	1	0	20.5	1.69853	4.62	1.69	2.72	1.11	67	9	5.9	23	7.4	7.1	158	54	21.6311	9
292	1	57	chonggu	1	1	2	2	1	1	2	2	1	0	20.5	2.59898	5.12	3.32	1.97	1.16	65	7	3.8	17.3	8.3	9.1	180	95	29.321	1
293	1	71	chonggu	1	1	2	2	1	1	2	2	1	0	20.6	7.95946	5.89	3.24	0.74	2.07	60	3	6.7	7.1	9.4	5.6	170	53	18.3391	6
294	1	53	chonggu	1	1	2	2	1	1	2	2	1	0	21	1.58186	6.28	3.65	3.97	1.37	56	16	4.7	38.4	9.1	7.1	165	65	23.8751	1.3
295	2	58	chonggu	1	1	2	2	1	1	2	2	1	0	21.1	4.64964	6.37	4.11	1.37	1.67	58	18	5.9	44.7	8.7	7.6	163	65	24.4646	7.5
296	2	69	chonggu	1	1	2	2	1	1	2	2	1	0	21.2	5.65591	5.26	3.05	0.93	1.76	56	4	6	11.6	6.4	5.7	155	52	21.6441	8
297	2	59	chonggu	1	1	2	2	1	1	2	2	1	0	21.3	4.70455	4.14	2.13	0.88	1.58	50	4	5.8	11.9	6.7	6.5	157	52	21.0962	2.3
298	1	58	chonggu	1	1	2	2	1	1	2	2	1	0	21.5	1.3913	4.8	2.85	3.45	0.83	86	9	8.5	23.7	7.9	5.4	167	66	23.6652	4.9
299	1	76	chonggu	2				1	1	2	2	1	0	21.6	6.02353	5.12	3.22	0.85	1.55	60	10	7.2	25.8	7.2	5.9	160	64	25	1
300	2	55	chonggu	1	3	2	2	1	3	2	2	3	1	22.2	8.13402	7.89	5.67	0.97	1.75	54	4	7	10.9	16.2	10.5	156	58	23.833	21
301	2	66	chonggu	1	1	2	2	1	1	2	2	1	0	22.2	3.87681	5.35	3.49	1.38	1.31	52	18	4.8	47.1	8.6	9.1	152	55	23.8054	11
302	1	64	chonggu	1	1	2	2	1	1	2	2	1	0	22.3	7.36923	4.79	3.57	0.65	1.06	67	13	5.3	32.9	12.6	8.9	172	70	23.6614	15
303	1	64	chonggu	1	1	2	2	1	1	2	2	1	0	22.4	2.0303	5.36	3.35	2.64	1.07	50	7	3.9	19.4	8.1	6.6	171	60	20.5191	2.6
304	1	65	chonggu	1	1	2	2	1	1	2	2	1	0	22.7	5.46667	4.1	2.71	0.75	1.13	68	14	9	36.3	8.4	6.6	165	76	27.9155	9
305	2	68	chonggu	1	1	2	2	1	1	2	2	1	0	22.9	2.5	4.1	2.18	1.64	1.4	47	4	6.5	10.7	8.9	7.6	158	62	24.8358	16
306	1	71	chonggu	1	1	2	2	1	1	2	2	1	0	22.9	9.06154	5.89	3.14	0.65	2.13	59	3	4.2	10	4.6	5.7	158	60	24.0346	13
307	2	54	chonggu	1	1	2	2	1	1	2	2	1	0	23.1	3.13706	6.18	4.37	1.97	1.25	55	5	4.3	15	7.7	6.8	160	65	25.3906	1.2
308	2	79	chonggu	1	1	2	2	1	1	2	2	1	0	23.1	2.99281	4.16	2.11	1.39	1.36	81	5	6.8	15.6	8.3	7	158	65	26.0375	0.8
309	2	70	chonggu	1	1	2	2	1	1	2	2	1	0	23.2	1.89855	7.86	4.81	4.14	1.54	52	8	5.9	21.4	14.8	10.1	158	75	30.0433	12
310	2	63	chonggu	1	1	2	2	1	1	2	2	1	0	23.3	1.57522	7.12	3.89	4.52	1.23	44	4	5.5	12.1	13.1	9.1	162	50	19.052	13
311	1	59	chonggu	1	1	2	2	1	1	2	2	1	0	23.3	1.97701	5.16	3.43	2.61	0.83	65	11	6.4	30.2	9.4	8.9	162	63	24.0055	1.7
312	2	54	chonggu	1	1	2	2	1	1	2	2	1	0	23.8	2.80693	5.67	3.5	2.02	1.36	55	5	4.7	16	8	6.9	166	64.8	23.5157	13.3
313	1	69	chonggu	1	1	2	2	1	1	2	2	1	0	24.5	5.25352	3.73	2.23	0.71	1.01	64	3	3.9	10.6	6.4	5.2	159	73.1	28.915	1
314	2	69	chonggu	1	1	2	2	1	1	2	2	1	0	25	2.66667	6.4	4.57	2.4	1.19	58	5	5.9	16.5	10.7	8.8	159	58	22.9421	4.1
315	2	76	chonggu	1	1	2	2	1	1	2	2	1	0	25.3	4.62626	4.58	2.61	0.99	1.43	36	3	4.4	10.4	13.8	10.1	154	65	27.4077	1
316	2	71	chonggu	1	1	2	1	1	1	2	1	1	0	25.4	5.5	3.96	2.1	0.72	1.36	109	10	11.1	28.7	4.1	6	159	60	23.7332	12.3
317	1	54	chonggu	1	1	2	2	1	1	2	2	1	0	25.4	5.38889	5.82	3.99	1.08	1.41	67	8	5.8	25.2	9.1	8	161	71	27.3909	11.6
318	2	53	chonggu	1	1	2	2	1	1	2	2	1	0	25.6	1.48248	5.5	2.87	3.71	1.11	39	10	4.2	29.7	9.6	8.1	165	91	33.4252	7
319	2	62	chonggu	1	4	2	2	1	4	2	2	4	1	25.6	7.74648	5.5	3.66	0.71	1.62	47	5	3.4	16.1	13.8	8.3	149	55	24.7737	3.8
320	2	75	chonggu	1	1	2	2	1	1	2	2	1	0	26	4.84483	5.62	3.64	1.16	1.72	48	2	3.3	6.9	8.4	6.9	144	58	27.9707	14
321	2	61	chonggu	1	1	2	2	1	1	2	2	1	0	26.1	5.4881	4.61	2.65	0.84	1.27	50	4	5.7	13.7	8.7	7.2	158	52	20.83	11
322	1	52	chonggu	1	3	2	2	1	3	2	2	3	1	26.5	7.47297	5.53	3.92	0.74	1.36	67	5	3.9	17.4	10.5	8.2	175	79	25.7959	5.8
323	2	48	chonggu	1	2	2	2	1	3	2	2	3	1	26.6	2.3743	4.25	2.67	1.79	1.06	54	3	4	10	5.9	7.8	160	70	27.3437	1.9
324	2	53	chonggu	1	1	2	2	1	1	2	2	1	0	26.9	3.26425	6.3	4.59	1.93	1.2	53	3	5.2	9.5	7.6	7.1	159	55	21.7555	2.4
325	2	63	chonggu	1	4	2	2	2				4	1	27.3	3.43421	5.22	3.3	1.52	1.2	43	11	5.3	35.7	15.2	8.4	166	56	20.3223	2.3
326	2	64	chonggu	1	1	2	2	1	1	2	2	1	0	27.6	2.42857	5.27	3.07	2.17	1.05	101	7	12.8	23	6.3	6.2	157	50	20.2848	6
327	1	61	chonggu	1	1	2	2	1	1	2	2	1	0	27.7	5.58696	5.14	3.52	0.92	1.31	87	17	5	55.8	6.1	6.5	158	75	30.0433	1.3
328	2	62	chonggu	1	1	2	2	1	1	2	2	1	0	28.2	5.94737	4.52	2.4	0.76	1.52	61	5	6.9	18.8	7.1	5.3	157	69	27.993	2.3
329	2	64	chonggu	1	1	2	2	1	1	2	2	1	0	28.4	2.69886	4.75	2.71	1.76	1.42	43	5	4	19.1	6.4	5.8	165	78	28.6501	1.2
330	2	54	chonggu	1	1	2	2	1	1	2	2	1	0	30.6	2.34432	6.4	3.87	2.73	1.6	44	7	6.3	25	8.5	7.9	152	64.5	27.9172	6.4
331	2	57	chonggu	1	1	2	2	1	1	2	2	1	0	31.7	4.06944	5.86	4.15	1.44	1.09	42	8	6.3	31.4	7.5	6.4	158	60	24.0346	11
332	2	64	chonggu	1	1	2	2	1	1	2	2	1	0	31.9	1.62996	3.7	1.45	2.27	1.37	53	11	7.5	40.6	10.5	7.7	163	70	26.3465	11
333	2	67	chonggu	1	1	2	2	1	1	2	2	1	0	32.4	3.89076	4.63	3.15	1.19	1.13	35	1	2.5	5.9	10	9.5	152	65	28.1337	9
334	2	65	chonggu	1	1	2	2	1	1	2	2	1	0	33.1	3.88889	4.55	2.39	1.17	1.56	61	4	4.9	15.2	9.9	7.3	159	74.5	29.4688	12.2
335	1	63	chonggu	1	1	2	2	1	1	2	2	1	0	33.1	2.66545	7.33	5.35	2.75	1.29	86	11	3.4	43.1	6	6.4	169	80	28.0102	2.6
336	2	70	chonggu	1	1	2	2	1	1	2	2	1	0	33.4	2.15789	6.56	3.83	3.04	1.1	53	7	5.3	29.7	5.9	6.1	168	65	23.03	1.3
337	1	70	chonggu	1	1	2	2	1	1	2	2	1	0	33.5	4.73267	4.78	2.54	1.01	1.59	69	14	5.9	55.7	11.4	8.7	170	73	25.2595	11
338	2	63	chonggu	1	1	2	2	1	1	2	2	1	0	34	2.06714	5.85	3.26	2.83	1.42	68	4	9.6	18.9	5.7	5.7	155	60	24.974	2.4
339	2	46	chonggu	1	1	2	2	1	1	2	2	1	0	34.7	3.40441	4.63	2.85	1.36	1.15	50	18	4.5	71.3	14.2	8.2	167	72	25.8166	11
340	1	71	chonggu	1	1	2	2	1	1	2	2	1	0	35.1	2.78261	3.84	2.26	1.38	0.94	66	4	5.6	19.2	6.4	7.1	154	70	29.5159	5
341	2	70	chonggu	1	1	2	2	1	1	2	2	1	0	35.4	2.76142	5.44	2.73	1.97	1.3	45	3	5	14.5	11.1	11	157	59	23.9361	14
342	2	70	chonggu	1	1	2	2	1	1	2	2	1	0	35.6	1.10864	4.49	1.83	4.05	0.82	74	5	7	21.8	6.2	5.9	157	55	22.3133	2
343	2	75	chonggu	1	1	2	2	1	1	2	2	1	0	35.8	3.7767	3.89	2.32	1.03	1.14	50	6	4.4	27.2	8.5	8.2	156	67	27.5312	19
344	1	61	chonggu	1	1	2	2	1	1	2	2	1	0	36	2.89899	5.74	3.5	1.98	1.56	75	7	5.8	29.2	8.4	8.1	170	65	22.4913	2
345	2	68	chonggu	1	1	2	2	1	1	2	2	1	0	36.7	2.86264	5.21	3.42	1.82	1.09	60	4	5	18.1	7.7	6.2	170	70	24.2215	1.3
346	1	60	chonggu	1	1	2	2	1	1	2	2	1	0	37	2.06531	5.06	2.76	2.45	1.42	52	4	6.3	19.6	10.4	7.9	170	60	20.7612	5
347	1	80	chonggu	1	1	2	2	1	1	2	2	1	0	37.1	4.19231	5.45	3.31	1.3	1.46	121	5	7.5	24.7	7.6	8.2	165	75	27.5482	12
348	2	58	chonggu	1	1	2	2	1	1	2	2	1	0	37.2	3.05978	5.63	3.39	1.84	1.33	54	18	4.2	76.5	7	6.3	156	62	25.4767	18
349	2	72	chonggu	1	1	2	2	1	1	2	2	1	0	37.3	2.79856	3.89	2.45	1.39	0.92	59	4	4.6	19.9	6.4	9.8	149	55	24.7737	13
350	1	72	chonggu	1	1	2	2	1	1	2	2	1	0	37.5	4.32692	4.5	2.7	1.04	1.28	58	6	8.1	28.6	17.1	10.8	166	75	27.2173	9
351	2	58	chonggu	1	1	2	2	1	1	2	2	1	0	38	4.46667	4.69	2.75	1.05	1.54	51	7	5	32.9	6.5	6.1	155	55	22.8928	2
352	2	64	chonggu	1	1	2	2	1	1	2	2	1	0	38.1	11.7333	8.8	6.72	0.75	1.53	52	6	6.9	27	8	8	149	56	25.2241	2
353	1	48	chonggu	1	1	2	2	1	1	2	2	1	0	38.8	1.27129	4.03	2.45	3.17	0.7	72	5	4.4	25.4	8.8	6.8	167	68	24.3824	6
354	2	69	chonggu	1	3	2	2	1	3	2	2	3	1	39.4	3.78351	3.67	2.13	0.97	1.01	53	10	4.5	45.4	13.4	9.7	157	65.9	26.7354	13
355	2	68	chonggu	1	1	2	2	1	1	2	2	1	0	39.7	1.45105	4.15	2.25	2.86	0.74	122	4	9.2	20.9	9.2	8.8	153	65	27.7671	2.3
356	2	69	chonggu	1	1	2	2	1	1	2	2	1	0	40.6	4.27044	6.79	4.91	1.59	1.14	71	7	7.5	32.9	6	7.3	165	55	20.202	16
357	2	59	chonggu	1	1	2	2	1	1	2	2	1	0	45.2	2.61979	5.03	2.95	1.92	1.3	59	8	5.5	45.9	9.3	9.2	167	76	27.2509	2.5
358	1	68	chonggu	1	1	2	2	1	1	2	2	1	0	46.4	4.70476	4.94	3.18	1.05	1.43	105	12	6	64.7	7	6.5	163	63	23.7118	5.3
359	2	52	chonggu	1	1	2	2	1	1	2	2	1	0	46.6	9.11111	4.92	3.1	0.54	1.52	58	7	5	38.6	6.6	5.9	156	60	24.6548	1.5
360	1	62	chonggu	1	1	2	2	1	1	2	2	1	0	47	7.64706	6.5	4.44	0.85	1.69	52	7	6.4	40.3	10.3	8.3	161	62	23.9188	0.9
361	2	63	chonggu	1	1	2	2	1	1	2	2	1	0	47.7	2.53769	5.05	3.03	1.99	1.4	51	10	4.7	54.7	5.1	5.3	160	80	31.25	1.2
362	2	58	chonggu	1	1	2	2	1	1	2	2	1	0	47.8	6.82796	6.35	4.39	0.93	1.46	54	10	4.7	59.1	7.2	6.5	156	52	21.3675	1.3
363	1	65	chonggu	1	4	2	2	1	4	1	2	4	1	49.2	7.75472	4.11	1.75	0.53	1.78	72	3	7.4	18.2	5.9	7.3	174	66	21.7994	19
364	2	51	chonggu	1	1	2	2	1	1	2	2	1	0	49.6	2.74194	5.1	3.15	1.86	1.52	43	4	4.7	27.5	7.4	8.3	160	75	29.2969	4.7
365	2	71	chonggu	1	3	2	2	1	3	2	2	3	1	49.6	2.81452	6.98	3.88	2.48	1.47	72	6	8.5	35.4	14.1	10.6	150	60	26.6667	16
366	2	60	chonggu	1	1	2	2	1	1	2	2	1	0	51	1.17671	5.86	2	4.98	1.12	57	13	7	78.2	10.2	9.6	156	62	25.4767	1
367	2	62	chonggu	1	1	2	2	1	1	2	2	1	0	51.3	2.48729	5.87	3.57	2.36	1.28	45	17	6.5	102.4	10.6	7.3	154	60	25.2994	4.7
368	1	54	chonggu	1	1	2	2	1	3	2	2	3	1	54	3.3169	4.71	3.21	1.42	0.93	95	20	8.6	122.6	9.1	7.3	174	68	22.46	4.2
369	1	51	chonggu	1	1	2	2	1	1	2	2	1	0	55.5	3.29213	5.86	4.52	1.78	0.92	64	15	3.8	97.3	6	6	165	62	22.7732	1.3
370	1	65	chonggu	1	1	2	2	1	1	2	2	1	0	56.2	3.65455	6.03	4.43	1.65	1.17	69	6	4.2	40.9	7.6	6.9	163	61	22.9591	8
371	2	77	chonggu	1	1	2	2	1	1	2	2	1	0	56.6	6.1875	3.96	1.82	0.64	1.58	75	8	6.9	53.6	9.6	7.3	146	51	23.9257	28
372	2	60	chonggu	1	1	2	2	1	1	2	2	1	0	57.6	4.472	5.59	3.43	1.25	1.58	52	6	5.1	45.2	7.3	10.3	154	70	29.5159	13
373	1	56	chonggu	1	1	2	2	1	1	2	2	1	0	57.7	5.40179	6.05	4.44	1.12	1.29	48	2	5.3	16.9	9.7	7.6	168	72.4	25.6519	15
374	1	62	chonggu	1	1	2	2	1	1	2	2	1	0	58.4	1.04706	5.34	2.5	5.1	1.04	63	4	6.1	30.7	16.7	10.6	175	82	26.7755	1.7
375	2	71	chonggu	1	1	2	2	1	1	2	2	1	0	60.4	5.82727	6.41	4.58	1.1	1.65	40	4	5.8	28.2	15.3	11.5	148	55.7	25.4291	1.3
376	2	72	chonggu	1	1	2	2	2				1	0	60.6	3.63946	5.35	3.46	1.47	1.25	50	1	6.7	11.8	8.4	6.2	159	76.1	30.1017	7
377	2	69	chonggu	1	1	2	2	1	1	2	2	1	0	64.1	5.69512	4.67	2.54	0.82	1.77	52	10	5.9	74.7	8.3	7.2	166	77	27.9431	1.9
378	1	69	chonggu	1	1	2	2	1	1	2	2	1	0	65.6	2.63918	5.12	3.47	1.94	1.12	71	6	6.9	45.4	9.3	7.4	164	70	26.0262	6
379	2	61	chonggu	1	1	2	2	2				1	0	65.7	7.63571	10.69	7.71	1.4	1.35	67	6	6.3	50.8	6.2	5.9	161	65.3	25.1919	6.5
380	1	57	chonggu	1	1	2	2	1	1	2	2	1	0	65.8	16.3143	5.71	3.65	0.35	1.87	71	7	7.8	56.9	9.7	7.4	166	64.5	23.4069	11.7
381	2	64	chonggu	1	1	2	2	1	1	2	2	1	0	66.5	7.62319	5.26	2.6	0.69	2	41	7	10.1	53	7.7	6.2	151	50	21.9289	0.8
382	2	53	chonggu	1	1	2	2	1	1	2	2	1	0	68.3	2.55769	5.32	3.44	2.08	1	57	11	6.4	88.5	5.9	5.8	156	108	44.3787	4.5
383	2	57	chonggu	1	4	2	2	1	4	2	2	4	1	68.6	4.98148	5.38	3.45	1.08	1.48	41	2	6.6	17.7	9.8	9.2	163	59	22.2063	16
384	2	72	chonggu	1	1	2	2	1	1	2	2	1	0	71.4	3.31206	4.67	2.85	1.41	1.22	44	2	3.4	19.7	7.4	10	155	65	27.0552	1.3
385	1	56	chonggu	1	1	2	2	1	1	2	2	1	0	75.8	7.84932	5.73	3.45	0.73	1.91	58	8	6.2	75.5	7.3	5.9	165	66	24.2424	1.7
386	1	75	chonggu	1	1	2	2	1	1	2	2	1	0	76.5	9.9	4.95	3.32	0.5	1.53	69	7	7.7	64.1	7.6	6.8	171	70.8	24.2126	1.3
387	1	50	chonggu	1	1	2	2	1	1	2	2	1	0	77.1	1.57944	6.76	3.51	4.28	1.09	60	9	6.5	81.6	8.6	9.4	176	68	21.9525	11
388	1	49	chonggu	1	4	2	2	1	3	2	2	4	1	77.6	2.90576	5.55	3.58	1.91	1.31	49	11	4.1	102.7	12.5	10.3	168	70	24.8016	1.9
389	2	63	chonggu	1	3	2	2	1	2	2	2	3	1	87.6	7.35366	6.03	4.84	0.82	1.32	51	8	6.3	85.8	16.3	9.7	157	68	27.5873	11
390	1	72	chonggu	1	1	2	2	1	1	2	2	1	0	87.6	2.68354	4.24	2.28	1.58	1.03	78	6	4.1	62.8	7	6.5	165	62	22.7732	13
391	1	56	chonggu	1	3	2	2	1	3	2	2	3	1	88.3	9.40816	4.61	3.03	0.49	1.23	58	5	3	50.5	6.4	9.1	165	65	23.8751	14
392	1	54	chonggu	1	1	2	2	1	1	2	2	1	0	93.9	1.45783	6.05	3.52	4.15	1.16	50	7	4.8	76.1	8.5	6.6	165	66	24.2424	13
393	1	70	chonggu	1	1	2	2	1	1	2	2	1	0	95.6	0.773006	7.56	1.92	9.78	1.02	73	9	7.2	100.1	7.2	6.2	154	50	21.0828	1.9
394	2	68	chonggu	1	1	2	2	1	1	2	2	1	0	95.7	4.9854	6.83	4.71	1.37	1.32	40	4	4.5	53.4	14.3	10.4	145	51	24.2568	18
395	1	67	chonggu	1	1	2	2	1	1	2	2	1	0	95.7	2.5914	4.82	2.82	1.86	1.48	78	4	5.9	53.3	13.9	9.6	164	89	33.0904	1.3
396	2	82	chonggu	1	1	2	2	1	1	2	2	1	0	98	5.20792	5.26	3.61	1.01	1.31	66	7	9.9	78.2	6.5	7	156	102	41.9132	1.3
397	2	63	chonggu	1	1	2	2	1	1	2	2	1	0	102.7	1.60303	5.29	2.9	3.3	1.31	50	2	3.8	28.2	7.7	6.6	153	60	25.6312	5
398	1	74	chonggu	1	2	2	2	1	3	2	2	3	1	103.1	6.72527	6.12	4.66	0.91	1.23	82	4	5.3	50.6	11.5	6.1	158	60	24.0346	12
399	2	78	chonggu	2				1	1	2	2	1	0	104	4.5463	4.91	2.71	1.08	1.54	64	4	5.4	47.9	15.5	11.9	162	56	21.3382	7.5
400	1	59	chonggu	1	1	2	2	1	1	2	2	1	0	104.7	2.23019	5.91	3.26	2.65	1.54	60	8	5	102.6	9.6	5.5	172	72.2	24.4051	2.3
401	2	61	chonggu	1	3	2	2	1	3	2	2	3	1	109	1.98859	5.23	2.78	2.63	1.11	39	7	4.4	90	12.3	8.2	156	45	18.4911	2.4
402	2	62	chonggu	1	4	2	2	1	3	2	2	4	1	111.3	0.682609	4.71	1.13	6.9	0.75	47	3	9.7	43.7	17.9	8.5	155	62	25.8065	12
403	1	71	chonggu	1	1	2	2	1	1	2	2	1	0	119.1	6.98182	3.84	2.45	0.55	1.17	58	8	9.4	109.3	9.5	9.7	175	75	24.4898	13.3
404	1	68	chonggu	1	1	2	2	1	1	2	2	1	0	121.2	2.65285	5.12	3.54	1.93	0.89	72	3	8.8	45	18.9	13.7	170	75	25.9516	2.4
405	2	54	chonggu	1	1	2	2	1	1	2	2	1	0	122.8	2.56069	4.43	2.56	1.73	1.06	49	6	4.7	89.7	7.1	6.7	164	70	26.0262	1.5
406	1	66	chonggu	1	1	2	2	1	1	2	2	1	0	124	1.62934	4.22	2.11	2.59	1.12	52	6	3.8	85.7	9.3	8.6	165	60	22.0386	2.5
407	1	46	chonggu	1	1	2	2	1	1	2	2	1	0	124.3	2.92814	4.89	3.32	1.67	0.83	65	17	6.3	239.1	10.7	6.9	172	70	23.6614	2.5
408	1	55	chonggu	1	1	2	2	1	1	2	2	1	0	126.4	2.42667	5.46	3.59	2.25	1.07	64	8	7.3	125.3	6.3	5.5	168	80	28.3447	1.3
409	1	72	chonggu	1	1	2	2	1	1	2	2	1	0	127.5	6.65306	3.26	1.71	0.49	1.21	65	8	7.7	118.1	7.2	7.7	172	71	23.9995	11
410	2	57	chonggu	1	3	2	2	1	3	2	2	3	1	128.8	15.2973	5.66	3.76	0.37	1.64	43	9	7.3	136.1	9	7.8	156	63	25.8876	1.3
411	1	59	chonggu	1	1	2	2	1	1	2	2	1	0	132.4	2.86636	6.22	3.91	2.17	1.42	65	8	6	132.2	9.3	7.2	154	62	26.1427	8.8
412	2	52	chonggu	1	1	2	2	1	1	2	2	1	0	142.3	2.09804	6.42	4.07	3.06	1.5	36	10	4.4	162.4	15.8	11.1	152	65	28.1337	2.3
413	1	64	chonggu	1	4	2	2	2				4	1	142.5	5.30435	6.1	3.85	1.15	1.44	104	4	10	70.7	10.8	6.9	154	56.5	23.8236	13
414	2	77	chonggu	1	1	2	2	1	1	2	2	1	0	147.6	3.78199	7.98	5.43	2.11	1.51	81	3	7.5	60.2	8.3	6.4	155	60	24.974	4.8
415	2	47	chonggu	1	1	2	2	1	1	2	2	1	0	149.1	0.961382	4.73	1.98	4.92	1.02	31	13	4	229.8	10.9	9.5	158	54	21.6311	1.5
416	2	69	chonggu	1	1	2	2	1	1	2	2	1	0	154.8	0.662791	3.99	1.2	6.02	0.76	52	2	5.8	51.5	13.5	10.1	165	63	23.1405	9.8
417	2	74	chonggu	1	1	2	2	1	3	2	2	3	1	155.2	2.02041	6.93	4.75	3.43	1.08	65	8	6.9	148.1	8.9	6.5	155	65	27.0552	12
418	2	68	chonggu	1	4	2	2	1	3	2	2	4	1	158.9	7.48052	5.76	3.58	0.77	1.71	47	2	5	49.8	7.7	7.3	151	56	24.5603	16
419	1	69	chonggu	1	1	2	2	1	1	2	2	1	0	165.3	6.47143	9.06	7.83	1.4	0.92	77	8	4.1	154.8	5.3	7.9	170	74	25.6055	9
420	1	55	chonggu	1	1	2	2	1	1	2	2	1	0	186	1.34091	5.9	3.3	4.4	1.13	57	8	5.5	169.1	17.8	9.5	175	82	26.7755	6
421	2	64	chonggu	1	1	2	2	1	1	2	2	1	0	188.3	1.19913	2.77	1.09	2.31	0.72	58	3	6.7	83.3	9.2	7	149	53	23.8728	3.1
422	2	62	chonggu	1	1	2	2	1	1	2	2	1	0	198.7	7.7973	5.77	3.68	0.74	1.78	39	3	4.7	84.3	9.4	9.6	160	62	24.2187	12
423	1	57	chonggu	1	4	2	2	1	3	2	2	4	1	211.1	3.25405	6.02	3.99	1.85	1.27	70	5	6.3	125	12.4	9.6	165	63	23.1405	16
424	1	53	chonggu	1	1	2	2	1	1	2	2	1	0	211.4	3.72932	4.96	3.3	1.33	1.04	67	7	4.9	184.5	9.7	6.9	161	61.9	23.8803	2.4
425	1	61	chonggu	1	1	2	2	1	1	2	2	1	0	231	0.734494	6.75	2.27	9.19	1.28	71	19	5.3	507.3	11.9	8.6	167	70	25.0995	14
426	1	69	chonggu	1	1	2	2	1	1	2	2	1	0	235.2	5.25225	5.83	3.89	1.11	1.52	73	2	4.1	54.8	11.6	7.9	168	65	23.03	6
427	2	76	chonggu	1	1	2	2	1	1	2	2	1	0	249.4	3.34641	5.12	3.41	1.53	1.26	49	6	5.4	180.3	8.3	6.6	144	56	27.0062	9
428	1	66	chonggu	1	1	2	2	1	1	2	2	1	0	274	6.29787	5.92	4.53	0.94	1.23	72	17	7	548	18.5	11	164	65.5	24.3531	29
429	1	67	chonggu	1	1	2	2	1	1	2	2	1	0	286.8	3.2695	4.61	2.74	1.41	1.12	83	5	10.1	169.7	10.3	6.9	163	70	26.3465	13
430	1	62	chonggu	1	3	2	2	1	3	2	2	3	1	290.4	4.15	4.15	2.72	1	0.93	76	4	6.6	158.1	10.1	7.1	161	70	27.0051	12
431	1	72	chonggu	1	1	2	2	1	1	2	2	1	0	307.9	6.23077	5.67	4.09	0.91	1.28	69	3	7.8	133.9	10.6	7.6	168	60	21.2585	2.5
432	2	67	chonggu	1	3	2	2	1	3	2	2	3	1	317.3	2.00858	4.68	2.47	2.33	1.15	77	2	6.6	94.4	9.6	6.4	154	65	27.4077	15
433	1	68	chonggu	1	1	2	2	1	1	2	2	1	0	356.9	2.62879	6.94	4.55	2.64	1.03	226	8	15.1	324.4	8.8	6.6	171	86	29.4108	2.6
434	1	67	chonggu	2				1	1	2	2	1	0	360	1.68947	3.21	0.93	1.9	1.04	65	4	6.5	177.7	11.3	7.4	171	77	26.3329	7
435	2	67	chonggu	1	3	2	2	1	1	2	2	3	1	400.6	2.25735	3.07	1.51	1.36	0.94	46	5	3.7	227.9	13.4	9.1	146	54	25.3331	6
436	2	67	chonggu	1	1	2	2	1	1	2	2	1	0	404.2	0.837838	6.2	2.02	7.4	1.02	50	7	6.8	352.6	7.6	6.9	155	64	26.6389	1.3
437	1	55	chonggu	1	1	2	2	1	1	2	2	1	0	406.2	3.33742	5.44	3.55	1.63	1.25	98	17	7.2	785	7.9	7.2	165	62	22.7732	18
438	1	68	chonggu	1	1	2	2	1	3	2	2	3	1	406.8	12.5238	5.26	2.93	0.42	1.92	50	6	3.1	307.6	7.5	9.4	160	60	23.4375	17
439	2	72	chonggu	1	1	2	2	1	1	2	2	1	0	432.2	3.12626	6.19	4.34	1.98	1.08	61	4	6.7	237.1	6.4	5.8	154	61	25.721	1.3
440	2	68	chonggu	1	4	2	2	1	4	2	1	4	1	449.8	6.74359	5.26	3.55	0.78	1.34	55	7	8.5	368	18.9	9.1	162	60	22.8624	13.2
441	2	54	chonggu	1	4	2	1	1	4	2	1	4	1	572.3	9.85106	4.63	2.09	0.47	1.94	58	2	6.3	136	18.2	9.9	164	60	22.3081	15
442	2	81	chonggu	1	1	2	2	2				1	0	628.1	1.53846	4.4	2.32	2.86	1.02	57	2	2.6	176.3	6.1	5.4	162	60	22.8624	1.9
443	2	65	chonggu	1	3	2	2	1	3	2	2	3	1	652.5	5.43478	6.25	3.99	1.15	1.56	48	3	6.9	239.2	17.4	11.2	157	48	19.4734	6
444	1	71	chonggu	1	3	2	2	1	3	2	2	3	1	700.3	7.39394	7.32	4.82	0.99	1.92	124	5	8.9	413	7.5	8.5	163	60.5	22.7709	2.7
445	1	74	chonggu	1	1	2	2	1	1	2	2	1	0	716.7	2.34459	6.94	4.76	2.96	1.37	259	5	14.6	412.7	7.4	6.7	163	68	25.5937	4.9
446	1	71	chonggu	1	1	2	2	1	1	2	2	1	0	719.9	7.34694	7.2	4.33	0.98	1.92	86	12	7.5	982.1	9.3	6.9	165	65	23.8751	11
447	1	61	chonggu	1	1	2	2	1	1	2	2	1	0	837.7	1.9	5.13	2.84	2.7	0.95	97	10	4	947	13.5	9.1	168	70	24.8016	7
448	1	71	chonggu	1	1	2	2	1	1	2	2	1	0	1112.7	2.63786	6.41	4.44	2.43	0.85	107	5	6.3	667.9	6.3	5.6	158	51.6	20.6698	1.9
449	2	57	chonggu	1	3	2	2	1	3	2	2	3	1	1175.6	4.15244	6.81	4.02	1.64	1.67	39	2	6.1	341	13.2	10.1	158	71	28.441	3.5
450	1	62	chonggu	1	4	2	2	1	4	2	2	4	1	1551	1.27253	5.79	2.34	4.55	0.99	136	5	4.7	962.9	14.9	10.4	170	87	30.1038	14
451	1	56	chonggu	1	3	2	2	1	3	2	2	3	1	1655.6	2.7963	4.53	2.43	1.62	0.96	544	3	22.3	678	4.2	5.3	165	62	22.7732	1.5
452	1	56	chonggu	1	3	2	2	2				3	1	1990.8	4.275	5.13	2.96	1.2	1.63	121	2	15	628.3	6.7	5.8	175	70	22.8571	12
453	2	64	zhaoxian	1	1	2	2	1	1	2	2	1	0	29.1	2.9901	6.04	3.46	2.02	1.23	51	3	5.4	11.4	6.9	7.3	167	55	19.721	6
454	1	71	zhaoxian	1	1	2	2	1	1	2	2	1	0	29.3	1.0381	3.27	1.35	3.15	0.74	81	6	5.6	22.1	14.4	9.1	175	90	29.3878	7
455	1	64	zhaoxian	1	1	2	2	1	1	2	2	1	0	29.5	2.09692	4.76	3.21	2.27	0.91	96	7	5.1	25	7.9	7.7	162	68	25.9107	1
456	2	61	zhaoxian	1	2	2	2	2				2	1	29.9	3.26214	3.36	1.74	1.03	1.08	38	4	5.3	14	5.6	5	149	40	18.0172	13
457	2	59	zhaoxian	1	1	2	1	1	1	2	1	1	0	0.1	5.46465	5.41	3	0.99	1.76	35	2	8.2	36.5	13.7	7.7	162	72	27.4348	12
458	2	60	zhaoxian	1	1	2	2	1	1	2	2	1	0	0.2	6.10976	5.01	2.45	0.82	1.97	55	3	8	0.1	11.2	6.8	155	55	22.8928	11
459	1	56	zhaoxian	1	1	2	2	1	1	2	2	1	0	0.2	2.16561	6.8	4.42	3.14	1.17	55	4	5.4	0.1	7	5.6	168	77	27.2817	3.8
460	1	62	zhaoxian	1	3	2	2	1	3	2	2	3	1	0.2	3.51825	4.82	3.03	1.37	1.12	71	4	5.5	0.1	10.5	8.6	165	66	24.2424	6.2
461	2	63	zhaoxian	1	1	2	2	1	1	2	2	1	0	0.3	4.35088	4.96	2.89	1.14	1.36	52	2	9.9	0.1	8.3	6.8	162	73	27.8159	1.3
462	1	67	zhaoxian	2				1	1	2	2	1	0	0.3	2.90152	3.83	2.37	1.32	1.06	103	6	6.7	0.2	9.1	6.2	170	68	23.5294	1
463	2	67	zhaoxian	1	1	2	2	1	1	2	2	1	0	0.4	3.74576	4.42	2.18	1.18	1.43	59	2	4.5	0.1	8.8	6.6	160	63	24.6094	18
464	2	62	zhaoxian	1	1	2	2	1	1	2	2	1	0	0.5	3.0181	6.67	3.68	2.21	1.61	49	3	4.1	0.2	8.2	7.3	153	57	24.3496	1.9
465	1	62	zhaoxian	1	1	2	2	1	1	2	2	1	0	0.5	2.64384	5.79	3.71	2.19	1.42	79	5	4.4	0.3	6	5.6	170	71	24.5675	1.4
466	2	68	zhaoxian	1	1	2	2	1	1	2	2	1	0	0.7	6.43011	5.98	3.46	0.93	1.95	45	3	6.3	0.3	8	6.1	157	65	26.3702	8
467	1	60	zhaoxian	1	1	2	2	1	1	2	2	1	0	0.9	2.83562	4.14	2.44	1.46	1.01	79	3	6.1	0.4	7.7	6.6	170	75	25.9516	1.4
468	1	65	zhaoxian	1	1	2	2	1	1	2	2	1	0	0.9	3.18857	5.58	3.6	1.75	1.32	59	3	4.4	0.3	12.7	7.9	170	65	22.4913	14
469	1	63	zhaoxian	1	1	2	2	1	1	2	2	1	0	1.2	5.67677	5.62	4.11	0.99	1.53	73	4	5.4	0.7	5.9	5.8	165	70	25.7117	3.4
470	2	61	zhaoxian	1	1	2	2	1	1	2	2	1	0	1.3	4.83186	5.46	3.72	1.13	1.34	62	9	4.7	1.4	7.8	7.2	152	53	22.9398	2
471	1	59	zhaoxian	1	1	2	2	1	1	2	2	1	0	1.5	3.95082	4.82	2.91	1.22	1.21	50	1	6.7	0.3	8.5	4.9	170	68	23.5294	7
472	2	62	zhaoxian	1	1	2	2	1	1	2	2	1	0	1.6	1.12043	5.21	2.28	4.65	1	62	1	8.5	0.2	9.9	6.7	158	61	24.4352	9
473	2	64	zhaoxian	1	1	2	2	1	1	2	2	1	0	1.7	4.82787	5.89	3.59	1.22	1.68	45	4	4.5	0.9	5.6	5.9	156	50	20.5457	1.4
474	1	50	zhaoxian	1	3	2	2	1	3	2	2	3	1	1.9	3.62112	5.83	4.37	1.61	0.94	65	4	4.1	0.9	11	9.9	170	72	24.9135	5.6
475	1	71	zhaoxian	1	1	2	2	1	1	2	2	1	0	2	2.05793	6.75	3.85	3.28	1.15	101	9	8.1	2.2	6.7	5.8	160	70	27.3437	4.5
476	2	65	zhaoxian	1	1	2	2	1	1	2	2	1	0	2.1	3.61333	5.42	3.44	1.5	1.12	50	1	6.7	0.4	6.7	5.8	160	67.5	26.3672	1
477	2	48	zhaoxian	1	3	2	2	1	3	2	2	3	1	2.1	2.03125	4.55	1.52	2.24	1.55	50	4	3.7	1.1	9.8	7.1	159	51	20.1733	12.6
478	2	71	zhaoxian	1	1	2	2	1	1	2	2	1	0	2.1	4.28767	3.13	1.61	0.73	1.09	37	6	3	1.5	9.5	10.6	157	51	20.6905	2.1
479	1	71	zhaoxian	2				1	1	2	2	1	0	2.1	1.83794	4.65	2.72	2.53	0.99	82	15	5.2	3.7	7.4	7	168	65	23.03	4
480	2	56	zhaoxian	1	1	2	2	1	1	2	2	1	0	2.2	8.54667	6.41	4.05	0.75	1.83	69	8	6.4	2.1	11.2	7.6	160	51	19.9219	6
481	1	66	zhaoxian	1	1	2	2	1	1	2	2	1	0	2.2	1.79661	4.24	2.72	2.36	0.83	85	10	5	2.5	5.7	4.9	181	80	24.4193	5
482	1	59	zhaoxian	1	1	2	2	1	1	2	2	1	0	2.2	7.84848	5.18	3.05	0.66	1.67	72	7	6.3	1.9	9.3	6.5	172	54	18.2531	5.3
483	1	65	zhaoxian	1	1	2	2	1	1	2	2	1	0	2.2	1.87417	5.66	2.58	3.02	1.38	120	4	6	1.1	7.8	6.6	171	70	23.939	2.5
484	1	69	zhaoxian	1	1	2	2	1	1	2	2	1	0	2.2	2.79661	4.95	3.17	1.77	1.05	67	7	6.2	2	8.3	6.3	169	86	30.111	12.3
485	2	63	zhaoxian	1	1	2	2	1	1	2	2	1	0	2.3	0.736663	6.49	2.55	8.81	1.21	48	8	6.1	2.1	9.5	7	150	50	22.2222	6
486	1	63	zhaoxian	1	1	2	2	1	1	2	2	1	0	2.3	8.88	4.44	2.25	0.5	1.7	68	8	5.6	2.2	9.2	5.4	170	56	19.3772	8.8
487	1	61	zhaoxian	1	1	2	2	1	1	2	2	1	0	2.3	3.21368	3.76	1.82	1.17	1.25	72	6	3.7	1.6	8.5	6.4	169	62	21.7079	1.4
488	1	66	zhaoxian	1	1	2	2	1	1	2	2	1	0	2.3	2.85246	6.96	4.72	2.44	1.59	65	12	4.1	3.1	7.4	7.5	157	62.5	25.356	3.8
489	2	63	zhaoxian	1	1	2	2	1	1	2	2	1	0	2.5	3.04237	7.18	4.88	2.36	1.48	55	6	9.4	1.9	5	5.7	161	65	25.0762	1.3
490	2	56	zhaoxian	1	1	2	2	1	1	2	2	1	0	2.5	2.93827	4.76	3.29	1.62	0.98	53	10	8	2.9	9.3	7.2	150	52	23.1111	7
491	1	67	zhaoxian	1	1	2	2	1	1	2	2	1	0	2.5	2.48598	5.32	3.35	2.14	1.31	69	8	6.4	2.5	8.5	6.6	172	93	31.4359	11
492	1	71	zhaoxian	1	1	2	2	1	1	2	2	1	0	2.5	6.82192	4.98	2.81	0.73	1.57	75	6	6.6	1.7	5.9	6.6	165	62	22.7732	2.3
493	1	59	zhaoxian	1	1	2	2	1	1	2	2	1	0	2.6	2.84756	4.67	2.61	1.64	1.38	99	12	5.3	3.6	8.9	8.2	170	79	27.3356	5
494	1	48	zhaoxian	1	1	2	2	1	1	2	2	1	0	2.6	1.71331	5.02	2.5	2.93	0.8	67	9	4.1	2.9	9.7	10.9	175	77	25.1429	6
495	1	69	zhaoxian	1	1	2	2	1	1	2	2	1	0	2.6	4.48611	6.46	4.69	1.44	1.39	74	15	6.3	4.5	7.4	6.2	174	72	23.7812	8
496	1	65	zhaoxian	1	1	2	2	1	1	2	2	1	0	2.6	6.08	4.56	2.79	0.75	1.31	69	10	5.7	3	6.5	5.9	162	61	23.2434	1.4
497	2	62	zhaoxian	1	1	2	2	1	1	2	2	1	0	2.7	1.40716	6.29	3.08	4.47	1.16	58	5	5.8	1.6	6	5.4	151	55	24.1217	9.7
498	2	57	zhaoxian	1	1	2	2	1	1	2	2	1	0	2.8	2.2233	4.58	3.04	2.06	0.94	62	7	5.3	2.5	7.7	6.3	152	56.5	24.4546	1.3
499	2	59	zhaoxian	1	1	2	2	1	1	2	2	1	0	2.9	6.10989	5.56	3.48	0.91	1.65	50	7	3.8	2.3	8.8	7.1	165	71	26.079	13
500	2	64	zhaoxian	1	1	2	2	1	1	2	2	1	0	2.9	1.12893	7.18	2.95	6.36	1.4	50	4	3.6	1.4	7.3	6.7	160	57	22.2656	5.5
501	2	63	zhaoxian	1	1	2	2	1	1	2	2	1	0	2.9	4.95	5.94	3.56	1.2	1.46	55	8	4.7	2.9	6.4	6.5	155	56	23.3091	9.8
502	2	56	zhaoxian	1	1	2	2	1	2	2	2	2	1	3	5.53077	7.19	4.93	1.3	1.72	54	3	5.5	1.3	9.5	8.3	158	70	28.0404	9
503	1	65	zhaoxian	1	1	2	2	1	1	2	2	1	0	3	10.2593	5.54	3.18	0.54	1.9	77	17	7	5.9	5.3	6.1	174	60	19.8177	5
504	1	47	zhaoxian	1	1	2	2	1	1	2	2	1	0	3	0.878359	6.21	2.85	7.07	0.96	62	13	6.9	4.7	7.6	6.3	170	82	28.3737	1
505	1	60	zhaoxian	2				1	1	2	2	1	0	3	3.08	6.93	4.64	2.25	1.52	66	11	4.4	3.9	7.2	6	155	69	28.7201	1.4
506	1	66	zhaoxian	1	1	2	2	1	1	2	2	1	0	3	5.55455	6.11	4.09	1.1	1.66	65	11	6	4.1	10.7	7.9	163	63	23.7118	2.1
507	2	68	zhaoxian	1	1	2	2	1	1	2	2	1	0	3.1	3.69841	4.66	3.01	1.26	1.1	70	4	5.9	1.7	8.8	6.8	156	64	26.2985	6
508	2	65	zhaoxian	1	1	2	2	1	1	2	2	1	0	3.1	5.22222	6.11	4.37	1.17	1.42	52	5	6.1	1.8	8	6.1	152	51	22.0741	5
509	1	56	zhaoxian	1	1	2	2	1	1	2	2	1	0	3.1	6.63514	4.91	3.28	0.74	1.09	68	16	8.2	5.8	8.9	6	174	75	24.7721	1
510	1	55	zhaoxian	1	1	2	2	1	1	2	2	1	0	3.1	3.50732	7.19	5.31	2.05	1.4	77	14	6	5.1	9	7.8	170	68	23.5294	9.8
511	1	60	zhaoxian	1	1	2	2	1	1	2	2	1	0	3.1	6.75	4.59	3.07	0.68	1.18	81	9	6.7	3.2	10.1	7.7	169	62	21.7079	23
512	1	69	zhaoxian	1	2	2	2	1	2	2	2	2	1	3.1	3.44068	4.06	2.47	1.18	1.11	60	4	8.4	1.4	13.7	7.3	165	58	21.3039	7
513	1	60	zhaoxian	1	1	2	2	1	1	2	2	1	0	3.1	2.54922	4.92	3.2	1.93	1.13	85	12	6.3	4.2	6.1	7.1	164	72	26.7698	5
514	1	63	zhaoxian	1	1	2	2	1	1	2	2	1	0	3.2	2.33816	4.84	2.94	2.07	0.9	68	10	6.1	3.9	7.4	6	172	82	27.7177	14.8
515	1	74	zhaoxian	1	1	2	2	1	1	2	2	1	0	3.2	4.37903	5.43	3.77	1.24	1.21	76	7	7	2.8	8.9	7.7	164	70	26.0262	1.4
516	2	53	zhaoxian	1	1	2	2	1	1	2	2	1	0	3.3	2.41441	5.36	3.04	2.22	1.19	54	12	8.9	4.7	10	7.6	170	90	31.1419	18
517	1	56	zhaoxian	1	1	2	2	1	1	2	2	1	0	3.3	3.09043	5.81	3.79	1.88	1.23	64	10	7.5	4	8.7	6.8	176	60	19.3698	1
518	1	60	zhaoxian	1	1	2	2	1	1	2	2	1	0	3.3	2.55051	5.05	1.52	1.98	1.47	57	6	5.7	2.6	8.5	6.2	164	70	26.0262	2.5
519	1	55	zhaoxian	1	2	2	2	2				2	1	3.3	2.58031	4.98	3.42	1.93	0.9	67	8	3.9	3.1	9.1	7.1	163	68.5	25.7819	4
520	1	65	zhaoxian	1	1	2	2	1	1	2	2	1	0	3.3	4.57895	6.09	4.06	1.33	1.63	66	11	4.7	4.2	6.5	7	160	65	25.3906	1.4
521	1	67	zhaoxian	1	1	2	2	1	1	2	2	1	0	3.3	2.53374	4.13	2.04	1.63	1.29	80	9	5.5	3.5	8.4	6.8	159	62	24.5243	8
522	2	43	zhaoxian	1	1	2	2	1	1	2	2	1	0	3.4	3.4	4.93	2.69	1.45	1.49	45	8	6.3	3.1	4.6	4.8	147	55	25.4524	2.3
523	1	80	zhaoxian	1	1	2	2	1	1	2	2	1	0	3.4	8.40741	4.54	2.71	0.54	1.53	50	6	4.5	2.4	7.7	6.5	171	70	23.939	5
524	1	65	zhaoxian	1	1	2	2	1	1	2	2	1	0	3.4	14.0513	5.48	2.78	0.39	2.18	84	9	6.9	3.5	7.5	6.8	158	64	25.6369	6
525	1	66	zhaoxian	1	1	2	2	1	1	2	2	1	0	3.4	3.14516	3.9	2.19	1.24	1.18	71	6	5.2	2.5	8.2	7.5	155	80	33.2986	4
526	2	60	zhaoxian	1	1	2	2	1	1	2	2	1	0	3.5	2.42581	3.76	1.5	1.55	1.56	60	8	4.4	3.2	7	5.4	152	36	15.5817	1.7
527	2	56	zhaoxian	1	1	2	2	1	1	2	2	1	0	3.5	18	7.02	2.27	0.39	3.18	46	5	6.4	2.1	7.5	6.8	145	49	23.3056	5
528	1	60	zhaoxian	1	1	2	2	1	1	2	2	1	0	3.6	4.72115	4.91	3.28	1.04	1.17	70	15	6.5	6.4	12.2	9.1	176	82	26.4721	14
529	1	51	zhaoxian	1	1	2	2	1	1	2	2	1	0	3.6	2.13063	4.73	2.71	2.22	1.04	73	8	7.5	3.6	10.2	7.8	170	71	24.5675	12
530	1	59	zhaoxian	1	1	2	2	1	1	2	2	1	0	3.6	3.38095	4.26	2.58	1.26	1.11	89	17	8	7	7.5	6.3	170	66	22.8374	11
531	1	66	zhaoxian	1	1	2	2	1	1	2	2	1	0	3.6	6.37647	5.42	3.22	0.85	1.6	80	9	6.9	3.7	7.4	5.5	170	64	22.1453	17
532	1	50	zhaoxian	1	1	2	2	1	1	2	2	1	0	3.6	1.11263	6.52	2.98	5.86	1.1	67	16	4.3	6.9	9.1	6.2	169	89.2	31.2314	5.5
533	1	65	zhaoxian	1	1	2	2	1	1	2	2	1	0	3.6	1.05185	4.26	1.42	4.05	0.93	75	9	4.6	3.9	13.9	9.9	168	67	23.7387	12
534	1	65	zhaoxian	1	1	2	2	1	1	2	2	1	0	3.6	3.12921	5.57	3.31	1.78	1.07	80	15	5.9	6.4	5.6	6.5	147	48	22.213	7.2
535	2	64	zhaoxian	1	1	2	2	1	1	2	2	1	0	3.7	3.68571	6.45	3.77	1.75	1.98	54	2	4.3	1.2	5.2	5.9	156	58	23.833	1.3
536	2	59	zhaoxian	1	1	2	2	1	1	2	2	1	0	3.7	5.93913	6.83	4.63	1.15	1.62	61	4	6.7	1.8	9.2	8.2	148	56	25.5661	11.2
537	1	65	zhaoxian	1	1	2	2	1	1	2	2	1	0	3.7	5.47475	5.42	3.03	0.99	1.72	53	4	3.4	2	9.5	8.4	165	56	20.5693	16
538	1	59	zhaoxian	1	1	2	2	1	1	2	2	1	0	3.7	5.93443	3.62	2.23	0.61	1.09	72	19	8	8	8.3	8.2	165	59.5	21.8549	4.9
539	2	49	zhaoxian	1	1	2	2	1	1	2	2	1	0	3.8	4.3354	6.98	3.84	1.61	2.27	47	5	6.5	2.2	7.1	6.2	159	63	24.9199	1.3
540	2	62	zhaoxian	1	1	2	2	1	1	2	2	1	0	3.8	5.06195	5.72	3.39	1.13	1.68	49	5	4.3	2.2	6.2	5.6	158	54	21.6311	8
541	2	71	zhaoxian	1	1	2	2	1	1	2	2	1	0	3.8	1.99078	4.32	2.55	2.17	1.04	53	7	4.1	3.4	7.3	7.1	157	60	24.3418	13
542	1	62	zhaoxian	1	1	2	2	1	1	2	2	1	0	3.8	4.24409	5.39	3.57	1.27	1.59	64	4	4.8	2.1	8	6.8	176	80	25.8264	1.7
543	1	49	zhaoxian	1	1	2	2	1	1	2	2	1	0	3.8	2.38785	5.11	3.11	2.14	1.19	74	11	6.2	5	7.5	6.4	172	68	22.9854	1.4
544	2	48	zhaoxian	1	1	2	2	1	3	2	2	3	1	3.9	3.39865	5.03	3.53	1.48	1	43	11	3.4	4.9	8.1	8.5	155	68	28.3039	7
545	2	66	zhaoxian	1	1	2	2	1	1	2	2	1	0	3.9	2.62255	5.35	2.85	2.04	1.51	53	5	4.1	2.5	8	6.9	152	58.6	25.3636	12
546	1	62	zhaoxian	1	1	2	2	1	1	2	2	1	0	3.9	14.6667	4.84	3.02	0.33	1.6	60	5	6.9	2.5	9.2	6.9	170	63	21.7993	12
547	1	60	zhaoxian	1	1	2	2	1	1	2	2	1	0	3.9	3.38621	4.91	2.95	1.45	1.28	69	11	4.1	5	6.6	6.5	170	70	24.2215	14
548	1	54	zhaoxian	1	1	2	2	1	1	2	2	1	0	3.9	0.862934	4.47	1.96	5.18	0.76	83	6	7.2	2.9	10.4	7.7	168	70	24.8016	3.9
549	1	63	zhaoxian	1	1	2	2	1	1	2	2	1	0	3.9	3.76871	5.54	3.89	1.47	1.17	64	13	9.8	5.8	5.5	5.6	162	70	26.6728	1.4
550	1	56	zhaoxian	1	1	2	2	1	1	2	2	1	0	3.9	6.1625	4.93	3.11	0.8	1.53	64	13	5.4	5.9	8.9	6.1	160	68	26.5625	7
551	2	68	zhaoxian	1	1	2	2	1	1	2	2	1	0	4	4.57576	6.04	3.32	1.32	2	47	4	4.6	1.9	8.6	7.4	161	52	20.061	18
552	2	56	zhaoxian	1	1	2	2	1	1	2	2	1	0	4	3.62992	4.61	2.4	1.27	1.52	53	5	4	2.7	9.3	7.3	154	50	21.0828	9
553	1	67	zhaoxian	1	1	2	2	1	1	2	2	1	0	4	0.922619	6.2	1.88	6.72	1.06	77	8	7.9	3.9	7.5	6.1	168	67	23.7387	9.9
554	1	62	zhaoxian	1	1	2	2	1	1	2	2	1	0	4	8	4.4	2.33	0.55	1.6	72	11	7.7	5.3	7.4	6	167	65	23.3067	6
555	1	66	zhaoxian	1	1	2	2	1	1	2	2	1	0	4	3.93548	4.88	3.41	1.24	1.1	72	4	6.4	2.1	7.3	6.1	166	68	24.677	7
556	1	63	zhaoxian	1	1	2	2	1	1	2	2	1	0	4	7.77273	5.13	3.07	0.66	1.53	64	10	9.5	4.8	9.6	7.8	165	64	23.5078	4
557	1	69	zhaoxian	1	1	2	2	1	1	2	2	1	0	4	3.65244	5.99	3.83	1.64	1.63	135	6	4.2	2.8	7	6.6	165	65	23.8751	5
558	2	68	zhaoxian	1	1	2	2	1	1	2	2	1	0	4.1	2.61111	5.64	3.42	2.16	1.37	65	9	6.4	4.3	6.3	6.4	152	62	26.8352	6
559	1	52	zhaoxian	1	1	2	2	1	1	2	2	1	0	4.1	2.15138	4.69	2.94	2.18	0.97	68	10	7.5	4.7	9	8.3	170	57	19.7232	3.1
560	1	60	zhaoxian	1	1	2	2	1	1	2	2	1	0	4.1	5.88889	4.77	3.36	0.81	1.17	66	11	8.5	5.1	8.4	7.2	165	73	26.8136	7
561	1	64	zhaoxian	1	1	2	2	1	1	2	2	1	0	4.1	3.92086	5.45	3.35	1.39	1.28	71	6	5.2	2.9	8	6.4	160	66	25.7812	7
562	1	55	zhaoxian	1	1	2	2	1	1	2	2	1	0	4.1	2.9	5.22	3.46	1.8	0.99	73	10	4.2	5	7.9	6.5	160	58.9	23.0078	1.4
563	1	60	zhaoxian	1	4	2	2	1	3	2	2	4	1	4.2	0.663697	5.96	1.53	8.98	0.84	58	8	6.4	3.8	7.8	6.3	170	72	24.9135	2.8
564	2	59	zhaoxian	1	1	2	2	1	1	2	2	1	0	4.3	10.86	5.43	3.27	0.5	1.7	63	8	6	4	9	6.6	160	55	21.4844	9
565	2	57	zhaoxian	1	1	2	2	1	1	2	2	1	0	4.3	2.29375	3.67	2.07	1.6	0.73	45	4	4.4	2.4	6.2	5.2	155	62	25.8065	8.4
566	1	66	zhaoxian	1	1	2	2	1	1	2	2	1	0	4.3	0.77591	5.54	1.99	7.14	0.81	74	14	8.7	7	7.8	6.5	173	50	16.7062	6
567	1	62	zhaoxian	1	1	2	2	1	1	2	2	1	0	4.3	2.92453	6.2	4.4	2.12	1.26	64	11	7.1	5.5	7	6.4	171	65	22.2291	1.1
568	1	65	zhaoxian	1	1	2	2	1	1	2	2	1	0	4.3	3.73148	4.03	2.54	1.08	1.1	60	14	5.8	7	6.3	5.7	170	80	27.6817	1.3
569	1	53	zhaoxian	1	1	2	2	1	1	2	2	1	0	4.3	1.95968	4.86	2.53	2.48	1.28	119	8	10.5	4.1	9.4	6.2	160	63.6	24.8437	7.6
570	2	65	zhaoxian	1	1	2	2	1	1	2	2	1	0	4.4	1.45538	6.36	3.11	4.37	1.06	71	7492	4	3.7	8.5	5	156	54	22.1893	7.8
571	2	70	zhaoxian	1	1	2	2	2				1	0	4.4	4.12195	6.76	4.41	1.64	1.38	50	5	4.9	2.7	6.9	6.6	149	64	28.8275	14
572	1	63	zhaoxian	1	1	2	2	2				1	0	4.4	1.02196	6.05	2.28	5.92	1.21	63	9	6.3	4.6	12.6	9.2	172	68	22.9854	9
573	1	69	zhaoxian	1	1	2	2	1	1	2	2	1	0	4.4	1.33134	4.46	2.34	3.35	0.97	106	5	7.1	2.6	6.3	5.9	168	75	26.5731	9
574	1	62	zhaoxian	1	1	2	2	1	1	2	2	1	0	4.4	3.68212	5.56	3.74	1.51	1.28	70	13	6.5	6.8	9.3	8.5	165	62	22.7732	8
575	2	66	zhaoxian	1	1	2	2	1	1	2	2	1	0	4.5	8.81356	5.2	2.41	0.59	2.04	49	3	5.3	1.8	7.8	6.5	169	60	21.0077	17
576	2	57	zhaoxian	1	1	2	2	1	1	2	2	1	0	4.5	1.8338	6.62	4.28	3.61	1.13	50	3	5.2	1.6	7.1	6.7	164	65	24.1672	7.4
577	2	58	zhaoxian	1	1	2	2	1	1	2	2	1	0	4.5	4.9899	4.94	2.83	0.99	1.56	47	3	4	1.6	7.9	6.4	160	60	23.4375	2.4
578	1	62	zhaoxian	1	1	2	2	1	1	2	2	1	0	4.5	9.32727	5.13	3.3	0.55	1.51	65	4	7.1	2.1	10	7.1	178	75	23.6713	18
579	2	61	zhaoxian	1	1	2	2	1	1	2	2	1	0	4.6	7.56731	7.87	6.08	1.04	1.26	49	8	5.9	4.4	8.4	7.6	162	75	28.578	12.4
580	2	62	zhaoxian	1	1	2	2	1	1	2	2	1	0	4.6	5.74725	5.23	3.86	0.91	1.06	56	9	7.8	5.1	6.4	6.2	147	50	23.1385	1.4
581	2	57	zhaoxian	1	3	2	2	1	3	2	2	3	1	4.6	9.47945	6.92	5.1	0.73	1.64	59	6	3.6	3.4	7.8	8.6	144	43	20.7369	14
582	1	47	zhaoxian	1	1	2	2	1	1	2	2	1	0	4.6	0.896175	5.57	1.01	17.66	0.78	57	10	7.5	5.6	7.1	7	183	84	25.0829	6
583	1	39	zhaoxian	1	1	2	2	1	1	2	2	1	0	4.6	3.22	4.83	3.29	1.5	1.25	69	14	5.1	7.3	9.5	7.2	172	65	21.9713	4
584	1	63	zhaoxian	1	2	2	2	2				2	1	4.6	7	5.6	3.73	0.8	1.47	63	14609	8.9	7.6	8.5	5.7	168	75	26.5731	6
585	2	63	zhaoxian	1	3	2	2	1	3	2	2	3	1	4.7	3.0804	6.13	3.85	1.99	1.46	61	4	6	2.5	7.7	6.9	161	55	21.2183	8
586	2	65	zhaoxian	1	1	2	2	1	1	2	2	1	0	4.7	5.5098	5.62	3.62	1.02	1.54	51	13	5.9	7.5	7.3	6.2	161	66	25.462	1.4
587	2	57	zhaoxian	1	1	2	2	1	1	2	2	1	0	4.7	5.65049	5.82	3.91	1.03	1.28	51	3	5	1.9	6.8	6.5	156	52	21.3675	5
588	1	49	zhaoxian	1	1	2	2	1	1	2	2	1	0	4.7	1.33645	4.29	2.24	3.21	0.84	83	21	7	11.4	8.9	6.1	179	87	27.1527	9
589	1	46	zhaoxian	1	1	2	2	1	1	2	2	1	0	4.7	2.5942	3.58	2.01	1.38	0.93	77	18	7	9.8	7.9	5.8	172	70	23.6614	3.5
590	1	56	zhaoxian	1	1	2	2	1	1	2	2	1	0	4.7	5.26027	3.84	1.87	0.73	1.52	67	6	4.7	3.5	7.5	5.5	170	65	22.4913	6
591	1	67	zhaoxian	1	1	2	2	1	1	2	2	1	0	4.7	3.14024	5.15	3.48	1.64	1.05	80	22	7.8	12	6.5	5.6	137	73.1	38.9472	6
592	2	62	zhaoxian	1	1	2	2	1	1	2	2	1	0	4.8	5.31132	5.63	4.06	1.06	1.28	54	8	7.6	4.8	8.2	6.1	162	63	24.0055	23
593	2	64	zhaoxian	1	1	2	2	1	1	2	2	1	0	4.8	2.17703	4.55	1.99	2.09	1.36	58	11	5.2	6	6.9	6	158	65.5	26.2378	6.3
594	2	67	zhaoxian	1	1	2	2	1	1	2	2	1	0	4.8	10.3462	5.38	3.17	0.52	1.76	46	6	5.8	3.4	5.7	5.8	157	45	18.2563	6
595	2	58	zhaoxian	1	1	2	2	1	1	2	2	1	0	4.8	8.68354	6.86	4.53	0.79	1.71	43	10	6.1	5.7	6.5	5.9	148	57	26.0226	2.7
596	2	70	zhaoxian	1	1	2	2	1	1	2	2	1	0	4.8	13.0889	5.89	4.17	0.45	1.64	37	2	5.3	1.1	10.2	9.6	147	40	18.5108	14
597	1	59	zhaoxian	1	1	2	2	1	1	2	2	1	0	4.8	3.35652	3.86	2.72	1.15	0.84	66	4	6.2	2.3	8.1	7	164	68	25.2826	4
598	2	65	zhaoxian	1	4	2	2	1	4	2	2	4	1	4.9	10.902	5.56	3.17	0.51	2.03	53	4	7.5	2.3	6.8	7.4	161	70	27.0051	22
599	2	63	zhaoxian	1	1	2	2	1	3	2	2	3	1	4.9	1.88796	6.74	3.5	3.57	1.28	49	8	6.2	4.7	8.5	6.7	161	65	25.0762	14
600	2	54	zhaoxian	1	1	2	2	1	1	2	2	1	0	4.9	4.78846	4.98	3.07	1.04	1.57	61	6	4.1	3.5	8.1	6.1	157	55	22.3133	16
601	2	51	zhaoxian	1	1	2	2	1	1	2	2	1	0	4.9	2.35764	6.79	4.49	2.88	1.13	56	11	5.4	6.4	7.7	8.1	156	60	24.6548	14
602	2	55	zhaoxian	1	1	2	2	1	1	2	2	1	0	4.9	4.89286	6.85	4.86	1.4	1.6	58	15	6.5	8.8	11.1	8.8	156	50	20.5457	9
603	2	61	zhaoxian	1	3	2	2	1	3	2	2	3	1	4.9	3.54248	5.42	3.51	1.53	1.34	61	7	6	4.2	15.3	8.2	153	68.4	29.2195	16
604	2	73	zhaoxian	1	1	2	2	1	1	2	2	1	0	4.9	5.80952	4.88	3	0.84	1.45	53	4	6	2.4	6.2	6.3	148	49	22.3703	6
605	1	54	zhaoxian	1	1	2	2	1	1	2	2	1	0	4.9	4.13077	5.37	4.16	1.3	1.01	71	15	6.6	8.7	14.3	8.4	170	75	25.9516	4.5
606	1	59	zhaoxian	1	1	2	2	1	1	2	2	1	0	4.9	4.66667	4.06	2.31	0.87	1.2	72	12	6	6.9	7.3	6.5	168	70	24.8016	9
607	1	62	zhaoxian	1	1	2	2	1	1	2	2	1	0	4.9	8.16	4.08	2.56	0.5	1.2	60	14	5.1	8	8.2	5.6	165	64	23.5078	17
608	1	67	zhaoxian	1	1	2	2	1	1	2	2	1	0	4.9	5.01835	5.47	3.8	1.09	1.21	48	9	5.9	5.4	8.6	7.8	162	52	19.8141	14.9
609	2	61	zhaoxian	1	1	2	2	1	1	2	2	1	0	5	2.92821	5.71	3.11	1.95	1.84	58	3	5.6	2.1	5.9	6.9	163	61	22.9591	2.5
610	2	64	zhaoxian	1	1	2	1	1	1	2	1	1	0	5	5.47	5.47	3.64	1	1.43	48	16	7.3	9.6	6.8	6.1	156	50	20.5457	8
611	2	63	zhaoxian	1	1	2	2	1	1	2	2	1	0	5	2.42273	5.33	3.23	2.2	1.04	55	5	6.1	3.3	7.1	6.1	149	70	31.5301	12.3
612	1	37	zhaoxian	1	1	2	2	1	1	2	2	1	0	5	2.28049	5.61	3.92	2.46	1.07	71	18	5.2	10.4	8.1	6.6	172	85	28.7317	1.4
613	1	51	zhaoxian	1	1	2	2	1	1	2	2	1	0	5	6.20388	6.39	5.03	1.03	1.16	66	11	4.1	6.4	7.7	6.7	170	75	25.9516	5.1
614	1	66	zhaoxian	1	1	2	2	1	1	2	2	1	0	5	2.976	3.72	1.74	1.25	1.25	64	8	5.4	5	4.8	7.3	165	70	25.7117	17.6
615	1	55	zhaoxian	1	1	2	2	1	1	2	2	1	0	5	2.125	4.76	3.19	2.24	1	77	12	4.7	7.3	11.3	7.3	162	68	25.9107	13
616	2	64	zhaoxian	1	1	2	2	1	1	2	2	1	0	5.1	1.64596	5.3	2.72	3.22	1.19	50	6	5.6	3.8	11	5.3	162	65	24.7676	14
617	2	58	zhaoxian	1	1	2	2	1	1	2	2	1	0	5.1	5.52817	7.85	5.63	1.42	1.55	46	5	4	3.1	6.4	5.8	160	73	28.5156	2.6
618	2	60	zhaoxian	1	1	2	2	1	1	2	2	1	0	5.1	10.1154	5.26	3.34	0.52	1.66	42	10	7.8	6.3	10.8	7.6	152	50	21.6413	14
619	2	70	zhaoxian	1	1	2	2	1	1	2	2	1	0	5.2	6.06931	6.13	4.54	1.01	1.22	60	7	6.7	4.4	8.5	7.8	162	65	24.7676	7
620	2	59	zhaoxian	1	3	2	2	1	3	2	2	3	1	5.2	8.27273	4.55	1.85	0.55	1.99	41	7	7.5	4.3	9.4	6.7	155	61.5	25.5983	7
621	2	54	zhaoxian	1	1	2	2	1	1	2	2	1	0	5.2	2.71676	4.7	2.98	1.73	1.25	40	10	4.5	6.4	8.1	7.4	154	52	21.9261	14
622	1	72	zhaoxian	1	1	2	2	1	1	2	2	1	0	5.2	3	5.52	3.63	1.84	1.31	86	16	7.1	9.8	9.1	7.9	170	62	21.4533	1
623	1	68	zhaoxian	1	1	2	2	1	1	2	2	1	0	5.2	2.71681	6.14	4.39	2.26	1.24	77	16	5.3	10	6.7	6.5	163	63	23.7118	4.5
624	1	61	zhaoxian	1	1	2	2	1	1	2	2	1	0	5.2	0.673835	7.52	1.96	11.16	0.94	83	8	4.9	5.2	7.3	6.9	162	60	22.8624	1
625	2	52	zhaoxian	1	1	2	2	1	1	2	2	1	0	5.3	3.75652	4.32	2.06	1.15	1.57	42	5	6.3	3.3	7.9	6.3	155	75	31.2175	1.3
626	1	55	zhaoxian	1	1	2	2	1	1	2	2	1	0	5.3	4.50926	4.87	3.03	1.08	1.44	72	11	8.5	6.8	7.6	6.5	170	80	27.6817	4.8
627	1	71	zhaoxian	1	1	2	2	1	1	2	2	1	0	5.3	2.34807	4.25	2.3	1.81	1.21	87	16	5.8	9.6	6.1	6.3	160	75.4	29.4531	1.2
628	2	61	zhaoxian	1	1	2	2	1	1	2	2	1	0	5.4	3.14356	6.35	3.89	2.02	1.54	47	4	6.3	2.9	9.7	9.2	162	64	24.3865	12
629	2	62	zhaoxian	1	1	2	2	1	1	2	2	1	0	5.4	8.80702	5.02	2.79	0.57	1.78	51	6	6.2	3.8	6.2	6.6	161	83	32.0204	18
630	2	70	zhaoxian	1	1	2	2	1	1	2	2	1	0	5.4	4.49533	4.81	2.92	1.07	1.43	56	12	5.5	7.7	8.1	6.4	157	60	24.3418	3
631	2	61	zhaoxian	1	1	2	2	1	1	2	2	1	0	5.4	4.82946	6.23	4.06	1.29	1.6	41	5	7	3.1	8	6.5	151	57	24.9989	6
632	1	51	zhaoxian	1	1	2	2	1	1	2	2	1	0	5.4	9.7541	5.95	4.26	0.61	1.41	68	9	6.7	5.9	8.1	6	178	70	22.0932	5
633	1	65	zhaoxian	1	1	2	2	1	1	2	2	1	0	5.4	4.08547	4.78	3.2	1.17	1.29	66	15	6.1	9.3	7.2	6.2	171	65	22.2291	4
634	1	49	zhaoxian	1	1	2	2	1	1	2	2	1	0	5.4	3.36747	5.59	3.54	1.66	1.41	71	15	5.5	9.6	7.6	6.3	170	85	29.4118	1.3
635	1	58	zhaoxian	1	1	2	2	1	1	2	2	1	0	5.4	7.22807	4.12	1.97	0.57	1.72	73	10	8.8	6.5	10.2	7.8	169	64	22.4082	8.4
636	2	58	zhaoxian	1	1	2	2	2				1	0	5.5	3.9781	5.45	3.18	1.37	1.45	55	9	9.2	6.1	10.8	7.2	160	55	21.4844	15
637	2	62	zhaoxian	1	1	2	2	1	1	2	2	1	0	5.5	5.4507	3.87	1.93	0.71	1.4	43	6	5.2	4.3	6.5	6.4	145	49	23.3056	4.6
638	1	67	zhaoxian	1	1	2	2	1	1	2	2	1	0	5.5	3.43243	3.81	2.04	1.11	1.23	82	17	7.3	11.1	10.9	8.8	169	78	27.31	14
639	1	64	zhaoxian	1	1	2	2	1	1	2	2	1	0	5.5	6.07895	4.62	2.83	0.76	1.32	57	6	3.9	3.8	11	7.9	165	56	20.5693	6.3
640	1	58	zhaoxian	1	1	2	2	1	1	2	2	1	0	5.5	2.09013	4.87	2.9	2.33	1	81	14	5.9	9.3	9.3	6.5	164	71	26.398	6
641	1	69	zhaoxian	1	1	2	2	1	1	2	2	1	0	5.6	6.3908	5.56	3.78	0.87	1.29	85	18	9.4	11.7	7.3	7.5	176	68	21.9525	1.5
642	1	68	zhaoxian	1	1	2	2	2				1	0	5.6	2.37097	2.94	0.94	1.24	1.24	54	14	4.5	8.9	7.7	8.2	156	56	23.0112	8
643	2	64	zhaoxian	1	1	2	2	1	1	2	2	1	0	5.7	4.25175	6.08	4.04	1.43	1.49	50	5	5.5	3.7	6.3	6.4	169	60	21.0077	14
644	2	70	zhaoxian	1	1	2	2	1	1	2	2	1	0	5.7	6.72727	5.92	3.84	0.88	1.6	55	14	6.8	9.3	10.7	8.2	164	58	21.5645	12
645	2	54	zhaoxian	1	1	2	2	1	1	2	2	1	0	5.7	3.86875	6.19	4.43	1.6	1.27	41	11	5.8	7.5	9.7	7.6	162	66.5	25.3391	8
646	2	61	zhaoxian	1	1	2	2	1	1	2	2	1	0	5.7	3.05426	3.94	2.41	1.29	0.98	47	3	7.2	2.1	11	9.1	155	60	24.974	15
647	2	82	zhaoxian	1	1	2	2	1	1	2	2	1	0	5.7	7.83871	4.86	2.23	0.62	1.57	62	9	8.1	6.4	7	4.8	146	55	25.8022	7
648	2	70	zhaoxian	1	1	2	2	1	1	2	2	1	0	5.7	3.40708	3.85	1.65	1.13	1.41	121	4	11.2	3	9.7	6.9	155	58	24.1415	6
649	1	57	zhaoxian	1	1	2	2	1	1	2	2	1	0	5.7	2.49242	4.78	0.74	13.41	0.87	60	15	8.5	9.7	6.4	4.7	168	65	23.03	2.1
650	1	61	zhaoxian	1	1	2	2	1	1	2	2	1	0	5.7	1.62592	6.65	3.3	4.09	1.26	50	13	4.8	8.7	8	7.1	168	70	24.8016	9.8
651	1	61	zhaoxian	1	1	2	2	1	1	2	2	1	0	5.7	3.11258	4.7	2.55	1.51	1.19	62	13	7	8.5	5.8	5.5	164	89	33.0904	9.7
652	1	50	zhaoxian	1	1	2	2	1	1	2	2	1	0	5.7	3.81295	5.3	3.42	1.39	1.24	76	11	9.1	7.5	13.4	9.7	164	70	26.0262	11.3
653	1	54	zhaoxian	1	1	2	2	1	1	2	2	1	0	5.7	6.70652	6.17	4.82	0.92	1.21	69	10	4.3	7	7.6	6.5	162	65	24.7676	4.6
654	2	68	zhaoxian	1	1	2	2	1	1	2	2	1	0	5.8	6	5.4	3.45	0.9	1.48	49	10	7.8	7.1	6.1	6.6	160	65	25.3906	1.6
655	2	55	zhaoxian	1	1	2	2	1	1	2	2	1	0	5.8	3.09278	6	3.78	1.94	1.39	49	5	4.1	3.4	9.4	7.9	160	76	29.6875	6
656	2	66	zhaoxian	1	1	2	2	1	1	2	2	1	0	5.8	4.52532	7.15	5.13	1.58	1.06	41	3	4.2	2.5	10	8	152	50	21.6413	18
657	1	44	zhaoxian	1	2	2	2	1	2	2	2	2	1	5.8	3.36567	4.51	2.57	1.34	1.09	58	14	5.1	9.3	10.8	8.9	170	70	24.2215	12.3
658	1	56	zhaoxian	1	1	2	2	1	1	2	2	1	0	5.8	4.40278	6.34	5.18	1.44	1.09	73	7	5.6	5	11.7	8.3	165	76	27.9155	15
659	1	62	zhaoxian	1	1	2	2	1	1	2	2	1	0	5.8	2.62338	4.04	2.71	1.54	0.91	75	13	8.9	9.1	8.1	6.3	163	60	22.5827	5
660	1	64	zhaoxian	1	1	2	2	1	1	2	2	1	0	5.8	10.6	5.83	3.83	0.55	1.59	70	10	6.4	6.7	7.3	5.8	160	61	23.8281	4
661	2	59	zhaoxian	1	3	2	2	1	1	2	2	3	1	5.9	3.88571	2.72	1.19	0.7	1.06	53	7	5.5	4.8	10	7.9	156	50	20.5457	19
662	2	69	zhaoxian	1	1	2	2	1	1	2	2	1	0	5.9	1.91197	5.43	3.34	2.84	1.02	44	4	3.6	3	10.8	8.3	151	61	26.7532	6
663	1	62	zhaoxian	1	1	2	2	1	1	2	2	1	0	5.9	7.38596	4.21	2.44	0.57	1.35	63	12	6.3	8	8.3	7.5	159	67	26.5021	6
664	2	64	zhaoxian	1	1	2	2	1	1	2	2	1	0	6	2.24242	5.92	3.48	2.64	1.27	49	19	8.8	13	5.7	6	162	62	23.6244	1.7
665	2	64	zhaoxian	1	1	2	2	1	1	2	2	1	0	6	4.91919	4.87	2.81	0.99	1.64	62	9	8.2	6.4	6.1	5.5	151	60	26.3146	1.4
666	1	56	zhaoxian	1	1	2	2	1	1	2	2	1	0	6	5.95775	4.23	2.69	0.71	1.29	55	7	5.8	5.2	15.5	12.4	183	72	21.4996	14
667	1	51	zhaoxian	1	1	2	2	1	1	2	2	1	0	6	7	5.53	4.18	0.79	1.11	62	7	6.1	4.9	8.7	8.1	176	80	25.8264	2.3
668	1	54	zhaoxian	2				1	1	2	1	1	0	6	2.00342	5.85	3.96	2.92	0.99	55	14	5.7	10.1	9.7	6.4	170	71	24.5675	3.2
669	1	56	zhaoxian	1	1	2	2	1	1	2	2	1	0	6	3.79592	5.58	3.85	1.47	1	73	16	8	11.2	7	5.4	168	65.5	23.2072	6
670	2	68	zhaoxian	1	1	2	2	1	1	2	2	1	0	6.1	4.31387	5.91	4.05	1.37	1.45	54	10	6.5	7.3	9.2	7.8	154	46	19.3962	6
671	2	63	zhaoxian	1	1	2	2	1	1	2	2	1	0	6.1	6.22857	6.54	4.28	1.05	1.48	59	12	6.3	8.9	6.8	7	161	52	20.061	11
672	1	39	zhaoxian	1	1	2	2	1	1	2	2	1	0	6.1	3.7622	6.17	4.52	1.64	1.32	75	12	4.6	8.9	9.6	7.8	172	82	27.7177	1.3
673	1	53	zhaoxian	2				1	1	2	2	1	0	6.1	2.24545	4.94	2.98	2.2	1.08	56	20	7.4	13.9	10.8	8.2	171	70	23.939	7
674	1	70	zhaoxian	1	1	2	2	1	1	2	2	1	0	6.1	0.949468	7.14	2.75	7.52	1.16	83	14	6.7	10.3	9.7	6.6	160	65	25.3906	11
675	2	57	zhaoxian	1	1	2	2	1	1	2	2	1	0	6.2	3.04124	5.9	3.94	1.94	1.46	49	7	5.6	5.5	7.7	7.4	169	80	28.0102	6
676	2	48	zhaoxian	1	1	2	2	1	1	2	2	1	0	6.2	9.67442	4.16	2	0.43	1.79	43	5	6.1	4.1	15.6	10	160	70	27.3437	12
677	1	56	zhaoxian	1	1	2	2	1	1	2	2	1	0	6.2	11.0638	5.2	3.13	0.47	1.72	55	10	6.6	7.4	7.3	8	170	63.5	21.9723	9
678	1	71	zhaoxian	1	1	2	1	1	1	2	1	1	0	6.2	6.67742	4.14	2.5	0.62	1.32	67	19	6.6	13.8	7.9	5.7	178	50	15.7808	7
679	1	69	zhaoxian	1	1	2	2	1	1	2	2	1	0	6.2	6.2	4.34	2.87	0.7	1.12	49	9	6	6.5	12.5	8.7	168	71	25.1559	12
680	2	62	zhaoxian	1	1	2	2	1	1	2	2	1	0	6.3	2.1498	5.31	2.62	2.47	1.15	46	2	4.8	1.7	7.7	5.7	160	55	21.4844	1.3
681	2	52	zhaoxian	1	1	2	2	1	1	2	2	1	0	6.3	5.20879	4.74	3.16	0.91	1.19	46	7	6.5	5.2	6.4	6.3	156	50	20.5457	1.6
682	2	54	zhaoxian	1	1	2	2	1	1	2	2	1	0	6.3	4.15574	5.07	3.5	1.22	1.19	52	7	4.3	5.5	6.5	5.4	155	62	25.8065	4.1
683	1	55	zhaoxian	1	3	2	2	1	3	2	2	3	1	6.3	2.83125	4.53	2.71	1.6	0.98	75	12	5.9	8.8	10	8.5	172	87	29.4078	8
684	2	54	zhaoxian	1	1	2	2	1	1	2	2	1	0	6.4	5.2314	6.33	4.39	1.21	1.47	45	9	8.6	6.8	8	6.2	160	50	19.5312	7.3
685	2	71	zhaoxian	1	1	2	2	1	1	2	2	1	0	6.4	3.10714	6.09	3.86	1.96	1.49	67	8	5.8	6.1	6.8	6.5	158	62	24.8358	3
686	1	53	zhaoxian	1	1	2	2	1	1	2	2	1	0	6.4	2.53846	5.28	3.47	2.08	1.17	79	13	6.6	9.6	7.9	7.1	175	80	26.1224	1.4
687	1	71	zhaoxian	1	1	2	2	1	1	2	2	1	0	6.4	8.52632	3.24	1.49	0.38	1.39	79	5	9.8	3.7	4.1	6.1	168	63	22.3214	27
688	1	65	zhaoxian	1	1	2	2	1	1	2	2	1	0	6.4	5.17722	4.09	2.45	0.79	1.24	71	8	7.6	6.4	9.1	6.8	167	60	21.5139	14
689	1	67	zhaoxian	1	1	2	2	1	1	2	2	1	0	6.4	7.13208	3.78	2.5	0.53	1	58	9	10.1	6.6	8.9	7.3	166	70	25.4028	5.3
690	1	65	zhaoxian	1	1	2	2	1	1	2	2	1	0	6.4	2.29775	4.09	2.47	1.78	0.9	49	4	8.6	3.5	5.5	7.4	163	63	23.7118	11.3
691	1	58	zhaoxian	1	1	2	2	1	1	2	2	1	0	6.4	5.23256	4.5	2.9	0.86	1.22	56	9	6.5	7.2	7.1	5.4	162	66.2	25.2248	2.6
692	1	65	zhaoxian	1	1	2	2	1	1	2	2	1	0	6.4	1.71626	4.96	2.65	2.89	1.01	77	21	7	15.4	12.7	9.1	159	62	24.5243	6
693	2	66	zhaoxian	1	1	2	2	1	1	2	2	1	0	6.5	3.68889	4.98	2.71	1.35	1.52	42	3	6.3	2.7	12.1	9.9	162	49	18.6709	16
694	2	60	zhaoxian	1	1	2	2	1	1	2	2	1	0	6.5	3.864	4.83	2.4	1.25	1.76	47	10	7.1	7.5	7.3	5.9	155	61	25.3902	1.4
695	1	67	zhaoxian	1	2	2	2	1	1	2	2	2	1	6.5	8.07812	5.17	2.84	0.64	1.81	51	5	10.7	4	11.6	8.5	170	60	20.7612	17
696	1	47	zhaoxian	1	4	2	2	1	4	2	2	4	1	6.5	2.82648	6.19	3.34	2.19	1.5	48	7	5.9	5.5	14.4	9.6	168	78	27.6361	18
697	2	50	zhaoxian	1	1	2	2	1	1	2	2	1	0	6.6	4.28972	4.59	2.95	1.07	1.3	65	10	5.4	7.9	10.8	8.5	158	63	25.2363	21.6
698	2	61	zhaoxian	1	1	2	2	1	1	2	2	1	0	6.6	1.77679	5.97	3.53	3.36	1.33	49	11	6.1	8.3	7.1	5.7	156	60	24.6548	1.2
699	2	70	zhaoxian	1	1	2	2	1	1	2	2	1	0	6.6	6.38384	6.32	3.4	0.99	1.97	61	8	7.4	6.1	6.4	6	156	52	21.3675	6
700	2	62	zhaoxian	1	1	2	2	1	1	2	2	1	0	6.6	2.79389	7.32	4.65	2.62	1.38	53	14	6.8	10.8	9.9	8	145	52	24.7325	21
701	1	50	zhaoxian	2				1	1	2	2	1	0	6.6	1.93284	5.18	3.08	2.68	1.12	94	18	6.4	13.6	6.2	6.2	173	76	25.3934	1.4
702	2	68	zhaoxian	1	1	2	2	1	1	2	2	1	0	6.7	4.48	5.6	3.37	1.25	1.51	52	4	5.5	3.1	10.1	6	160	54	21.0937	6
703	2	58	zhaoxian	1	1	2	2	1	1	2	2	1	0	6.7	2.30841	7.41	4.42	3.21	1.35	49	11	6.6	8.9	9.1	6.2	146	63	29.5553	6.9
704	1	62	zhaoxian	1	1	2	2	1	1	2	2	1	0	6.7	5.41176	4.6	2.7	0.85	1.38	87	6	7.3	4.9	7.4	5.9	170	61	21.1073	4
705	1	53	zhaoxian	1	1	2	2	1	1	2	2	1	0	6.7	2.66474	4.61	2.97	1.73	0.98	70	8	5.8	6.4	9.7	9	163	65	24.4646	6
706	1	63	zhaoxian	1	1	2	2	1	1	2	2	1	0	6.7	3.36517	5.99	4.32	1.78	1.07	77	16	6.3	12.5	7.4	6.7	163	77	28.9811	1.3
707	1	67	zhaoxian	1	1	2	2	1	1	2	2	1	0	6.7	10.1489	4.77	2.47	0.47	1.79	70	17	7	13.2	8.3	7.3	160	68	26.5625	1.3
708	1	65	zhaoxian	1	1	2	2	1	1	2	2	1	0	6.8	2.47205	3.98	2.4	1.61	1.09	61	7	4.5	6.1	6.7	6.5	174	65	21.4692	6.4
709	1	65	zhaoxian	1	1	2	2	1	1	2	2	1	0	6.8	3.30061	5.38	3.92	1.63	1.06	44	4	4.8	3.4	12.2	8.7	173	70	23.3887	1
710	1	63	zhaoxian	1	1	2	2	1	1	2	2	1	0	6.8	4.2037	4.54	2.95	1.08	1.21	67	13	4.7	10.1	11	4.8	170	68	23.5294	8
711	2	60	zhaoxian	1	1	2	2	1	1	2	2	1	0	6.9	8.95238	3.76	1.66	0.42	1.6	52	4	4.7	3.8	5.8	4.9	154	54	22.7694	2
712	2	62	zhaoxian	1	1	2	2	1	1	2	2	1	0	6.9	2.15869	8.57	5.58	3.97	1.01	44	4	8.4	3.3	6.4	6.4	150	57	25.3333	8.3
713	1	53	zhaoxian	1	1	2	2	1	1	2	2	1	0	6.9	7.54054	5.58	3.81	0.74	1.46	74	6	6.2	4.9	8.8	7.3	170	86	29.7578	18
714	1	64	zhaoxian	1	1	2	2	1	1	2	2	1	0	6.9	3.16667	5.89	4.13	1.86	1.17	61	11	7.1	8.9	10.5	7.3	167	61	21.8724	7.6
715	1	72	zhaoxian	1	1	2	2	1	1	2	2	1	0	6.9	7.51786	4.21	2.93	0.56	1.02	65	16	5.8	12.5	7.7	6.8	166	71	25.7657	1.1
716	1	60	zhaoxian	1	2	2	2	1	1	2	2	2	1	6.9	5.08989	4.53	3.16	0.89	1.26	86	9	6.1	7.4	8.7	6.6	158	62	24.8358	2.3
717	2	61	zhaoxian	1	1	2	2	1	1	2	2	1	0	7	1.7868	7.04	3.09	3.94	1.43	55	4	6.6	3.2	8.6	6.7	155	50	20.8117	6
718	1	47	zhaoxian	1	1	2	2	1	1	2	2	1	0	7	2.53913	5.84	3.89	2.3	1.11	58	11	5	9.3	12.3	9.3	165	62	22.7732	1
719	1	55	zhaoxian	1	1	2	2	1	1	2	2	1	0	7	3.09659	5.45	3.91	1.76	0.91	68	15	9.3	12.1	14.9	9.9	164	72	26.7698	1.2
720	1	65	zhaoxian	1	3	2	2	2				3	1	7	2.6982	5.99	3.75	2.22	1.19	67	5	8.4	4.7	13.7	9.6	162	70	26.6728	15
721	1	62	zhaoxian	1	1	2	2	1	1	2	2	1	0	7	2.73913	3.78	2.47	1.38	1.03	57	19	5.5	15.5	7.7	6.2	157	61.2	24.8286	4.7
722	2	54	zhaoxian	1	1	2	2	1	1	2	2	1	0	7.1	11.2745	5.75	2.19	0.51	2.75	57	4	7	3.2	18.6	8.9	160	56.3	21.9922	27
723	2	56	zhaoxian	1	1	2	2	1	1	2	2	1	0	7.2	3.0524	6.99	5	2.29	1.35	53	16	6.7	13.3	7.2	7	159	64	25.3155	15.8
724	2	58	zhaoxian	1	1	2	2	1	1	2	2	1	0	7.2	1.26067	5.61	2.41	4.45	1.17	62	12	5.8	10.2	8.3	6.4	156	62	25.4767	7
725	2	70	zhaoxian	1	1	2	2	1	1	2	2	1	0	7.2	8.77273	3.86	1.85	0.44	1.45	63	15	7.5	12.5	8.6	6.2	152	50	21.6413	11
726	1	61	zhaoxian	1	1	2	2	1	1	2	2	1	0	7.2	2.85455	4.71	3.19	1.65	1.11	73	16	8.3	13.6	8.1	7	162	73	27.8159	7
727	1	58	zhaoxian	1	1	2	2	1	1	2	2	1	0	7.2	5.02308	6.53	2.75	1.3	1.37	80	15	8.2	12.7	7.8	6	159	70	27.6888	13
728	2	55	zhaoxian	1	2	2	2	1	1	2	2	2	1	7.4	2.9916	3.56	1.76	1.19	1.32	43	9	2.9	8.1	8.3	8.3	160	54.5	21.2891	8.2
729	2	53	zhaoxian	1	1	2	2	1	1	2	2	1	0	7.5	3.41781	4.99	3.18	1.46	1.14	53	5	5.3	4.6	8.4	8.3	160	65	25.3906	12
730	2	57	zhaoxian	1	1	2	2	1	1	2	2	1	0	7.5	3.01156	5.21	3.28	1.73	1.35	37	8	5.8	7.2	8.6	7	147	51	23.6013	6.2
731	2	63	zhaoxian	1	1	2	2	1	1	2	2	1	0	7.5	8.37143	5.86	3.52	0.7	1.79	49	4	4.6	4	5.4	5.6	158	66	26.4381	3
732	2	68	zhaoxian	1	2	2	2	1	2	2	2	2	1	7.5	3.32903	5.16	2.47	1.55	1.9	50	7	6.2	6.4	8.6	7.4	156	54	22.1893	12
733	1	70	zhaoxian	1	1	2	2	1	1	2	2	1	0	7.5	4.7619	3	1.2	0.63	1.39	68	10	7.8	8.5	8.1	7.7	170	76	26.2976	6
734	2	57	zhaoxian	1	1	2	2	1	1	2	2	1	0	7.6	11.5745	5.44	3.74	0.47	1.41	43	7	4.8	6.2	9.3	8	168	75	26.5731	4
735	1	64	zhaoxian	1	1	2	2	1	1	2	2	1	0	7.6	1.93732	6.8	4.24	3.51	1.17	104	19	6.5	17.2	6.7	6.2	173	82	27.3982	1.4
736	1	48	zhaoxian	1	1	2	2	1	1	2	2	1	0	7.6	7.13483	6.35	4.3	0.89	1.51	53	6	5.4	5.7	9.3	6.8	170	80	27.6817	2.6
737	2	64	zhaoxian	1	1	2	2	1	1	2	2	1	0	7.7	4.62931	5.37	2.97	1.16	1.55	54	6	6.4	5.8	7.2	6.7	160	56	21.875	1.4
738	2	55	zhaoxian	1	1	2	2	1	1	2	2	1	0	7.7	1.83275	5.26	3.23	2.87	0.95	60	18	5.2	15.7	6.2	6.4	160	58	22.6562	1.3
739	1	55	zhaoxian	1	1	2	2	1	1	2	2	1	0	7.7	2.08614	5.57	3.58	2.67	1.08	75	19	5.9	16.6	7.3	6.1	168	70	24.8016	1.4
740	2	64	zhaoxian	1	1	2	2	1	1	2	2	1	0	7.8	3.32184	5.78	3.96	1.74	1.49	50	5	4.6	4.6	5.8	5.3	160	67	26.1719	1.3
741	2	67	zhaoxian	1	1	2	2	1	1	2	2	1	0	7.8	4.42657	6.33	4.48	1.43	1.24	48	6	6.4	6	7.5	6.2	155	56	23.3091	6
742	2	61	zhaoxian	1	1	2	2	1	1	2	2	1	0	7.8	2.22222	4	2.37	1.8	1.03	53	10	3.9	9.5	8.3	7.9	152	72	31.1634	8
743	1	36	zhaoxian	1	1	2	2	1	1	2	2	1	0	7.8	4.57944	4.9	3.07	1.07	1.07	47	10	7.6	9.3	7	6.4	174	80	26.4236	3.8
744	2	63	zhaoxian	1	1	2	2	1	1	2	2	1	0	7.9	7	5.67	3.61	0.81	1.5	47	5	5.1	4.7	8	7.5	160	58	22.6562	9
745	1	47	zhaoxian	1	1	2	2	1	1	2	2	1	0	7.9	2.0061	8	1.05	18.28	1.12	63	7	3.8	6.6	12.7	6.7	170	68	23.5294	7.6
746	2	69	zhaoxian	1	1	2	2	1	1	2	2	1	0	8	5.2521	6.25	3.69	1.19	1.91	47	2	6.4	2.4	13.8	8.5	161	50	19.2894	2
747	2	49	zhaoxian	1	1	2	2	1	1	2	2	1	0	8	3.13433	6.3	4.28	2.01	1.32	43	6	6.7	6.3	7	6.7	152	58	25.1039	1.3
748	2	64	zhaoxian	1	1	2	2	1	1	2	2	1	0	8	3.23497	5.92	3.4	1.83	1.38	52	7	6.6	6.7	7.1	6.6	145	42	19.9762	1.3
749	1	56	zhaoxian	1	1	2	2	1	1	2	2	1	0	8	1.54373	4.06	1.89	2.63	1.08	72	20	5.8	18.2	7.1	6.6	170	80	27.6817	6.2
750	1	60	zhaoxian	1	1	2	2	1	1	2	2	1	0	8	10.8696	5	2.78	0.46	1.84	66	10	8.3	9.4	6.9	6.6	165	75	27.5482	4.4
751	2	65	zhaoxian	1	1	2	2	1	1	2	2	1	0	8.1	8.4	5.88	3.9	0.7	1.61	57	11	8.8	10.6	6.5	5.9	166	53	19.2336	1.6
752	2	59	zhaoxian	1	1	2	2	1	1	2	2	1	0	8.1	3.23596	5.76	3.49	1.78	1.4	53	8	4.5	7.9	8	6.9	153	65	27.7671	1.4
753	1	61	zhaoxian	1	1	2	2	1	1	2	2	1	0	8.1	2.17143	4.56	2.55	2.1	1.19	64	14	5.4	13.8	7.7	6.2	173	70	23.3887	12
754	1	54	zhaoxian	1	1	2	2	1	1	2	2	1	0	8.1	2.59686	4.96	2.93	1.91	1.47	67	9	4.8	8.9	9.8	6.2	165	78	28.6501	1.3
755	2	67	zhaoxian	1	1	2	2	1	1	2	2	1	0	8.2	5.75281	5.12	3.23	0.89	1.51	45	4	6.1	4.3	9.1	6.5	160	56	21.875	8
756	1	45	zhaoxian	1	1	2	2	1	1	2	2	1	0	8.2	1.45266	4.91	2.74	3.38	0.99	57	17	5.4	16.6	6	5.8	178	75	23.6713	1.3
757	1	60	zhaoxian	1	1	2	2	1	1	2	2	1	0	8.2	4.1087	5.67	1.71	1.38	1.69	52	10	4.9	9.8	8.4	6.9	177	72	22.9819	6
758	1	58	zhaoxian	1	1	2	2	1	1	2	2	1	0	8.2	2.91765	4.96	3.38	1.7	1	73	8	4.7	7.6	6.9	6.9	175	68	22.2041	8.6
759	1	62	zhaoxian	1	1	2	2	1	1	2	2	1	0	8.2	1.82474	3.54	1.44	1.94	1.29	52	12	5.5	11.5	9.7	7.9	172	60	20.2812	6.7
760	2	65	zhaoxian	1	1	2	2	1	1	2	2	1	0	8.3	3.22368	4.9	3.06	1.52	1.26	66	8	5.5	8.1	9.1	6.3	160	56	21.875	13
761	2	51	zhaoxian	1	1	2	2	1	1	2	2	1	0	8.3	6.41748	6.61	4.44	1.03	1.76	49	5	4.7	5.2	9.8	8.1	158	70	28.0404	1.3
762	2	62	zhaoxian	1	1	2	2	1	1	2	2	1	0	8.3	2.34392	4.43	2.33	1.89	1.09	36	7	5.8	7	8.1	7.2	152	63	27.268	6
763	2	70	zhaoxian	1	1	2	2	1	1	2	2	1	0	8.4	3.96842	7.54	5.75	1.9	1.1	73	5	4.7	5.4	8.1	6.6	153	52	22.2137	16
764	1	52	zhaoxian	1	1	2	2	1	1	2	2	1	0	8.4	2.26383	5.32	2.21	2.35	1.3	71	7	6.6	7.5	9.4	6.9	165	69	25.3444	13
765	1	62	zhaoxian	1	1	2	2	1	1	2	2	1	0	8.5	2.6439	5.42	3.31	2.05	1.06	80	11	7.1	10.9	10	7	181	83	25.335	2.5
766	2	60	zhaoxian	1	1	2	2	1	1	2	2	1	0	8.6	7.81818	5.16	3.31	0.66	1.56	43	6	5.9	6.6	6.8	6.5	160	56	21.875	6
767	2	63	zhaoxian	1	1	2	2	1	1	2	2	1	0	8.6	9.41379	5.46	3.47	0.58	1.72	58	4	7.4	4.8	6.7	6.7	156	55	22.6003	21
768	2	64	zhaoxian	1	1	2	2	1	1	2	2	1	0	8.6	4.624	5.78	3.73	1.25	1.3	60	9	5.2	9.5	6.6	8.1	156	55	22.6003	3.7
769	2	62	zhaoxian	1	1	2	2	1	1	2	2	1	0	8.6	4.51485	4.56	2.42	1.01	1.41	38	6	7.5	6.3	6.3	5.9	155	60	24.974	7
770	2	71	zhaoxian	1	1	2	2	1	1	2	2	1	0	8.6	4.41071	4.94	3.16	1.12	1.38	54	6	5.6	5.9	8.5	7.8	148	60	27.3923	2
771	1	56	zhaoxian	1	1	2	2	1	1	2	2	1	0	8.6	4.87826	5.61	3.32	1.15	1.77	64	8	8.9	8.1	13.8	10	165	71	26.079	7.8
772	1	64	zhaoxian	1	1	2	2	1	1	2	2	1	0	8.7	4.72807	5.39	3.42	1.14	1.27	66	8	6.7	8.3	11.7	9.3	163	65	24.4646	6
773	2	50	zhaoxian	1	1	2	2	1	1	2	2	1	0	8.8	5.11811	6.5	4.82	1.27	1.35	44	6	5	6.1	6.2	6.7	158	80	32.0461	1.3
774	2	61	zhaoxian	1	1	2	2	1	1	2	2	1	0	8.8	1.26829	7.28	3.64	5.74	1.08	46	7	5.3	7	9.1	6.6	156	60	24.6548	1.4
775	2	53	zhaoxian	1	1	2	2	1	1	2	2	1	0	8.8	2.48372	5.34	3.32	2.15	1.38	47	13	4.8	13.3	13	10.5	150	65	28.8889	8
776	1	60	zhaoxian	1	1	2	2	1	1	2	2	1	0	8.8	2.13542	6.15	3.77	2.88	1.09	53	12	6.2	12.9	13.9	10.7	156	60	24.6548	2.5
777	1	49	zhaoxian	1	1	2	2	1	1	2	2	1	0	8.9	1.56378	6.13	2.19	3.92	1.06	62	13	5.7	13.6	15.1	9.4	170	82.5	28.5467	7
778	1	66	zhaoxian	1	1	2	2	1	1	2	2	1	0	8.9	3.53	3.53	2	1	0.99	72	10	5.3	10.4	9.2	7.1	155	70	29.1363	12.5
779	2	54	zhaoxian	1	1	2	2	1	1	2	2	1	0	9	4.42029	6.1	4.04	1.38	1.43	56	4	6.5	4.6	9.5	5.6	160	58	22.6562	6
780	2	63	zhaoxian	1	1	2	2	1	1	2	2	1	0	9	2.19331	5.9	3.56	2.69	1.31	53	2	5.9	2.3	5.7	5.7	159	58	22.9421	2.6
781	1	64	zhaoxian	1	1	2	2	1	1	2	2	1	0	9	5.34831	4.76	2.76	0.89	1.55	58	7	4.1	7.8	12	11.9	155	61.8	25.7232	9.9
782	2	62	zhaoxian	1	2	2	1	1	3	2	1	3	1	9.1	6.78409	5.97	4.01	0.88	1.42	53	8	4.9	8.9	10	8.2	169	60	21.0077	12.4
783	2	63	zhaoxian	1	1	2	2	1	1	2	2	1	0	9.1	2.88953	4.97	2.73	1.72	1.5	44	10	5.2	11.1	9.5	8.1	158	56	22.4323	1.3
784	1	60	zhaoxian	1	1	2	2	1	1	2	2	1	0	9.1	7.83784	5.8	3.77	0.74	1.58	69	17	6.9	18.5	6.4	7.1	165	56	20.5693	6
785	1	53	zhaoxian	1	1	2	2	1	1	2	2	1	0	9.2	2.575	5.15	3.66	2	0.93	74	10	5.9	10.9	8.1	7.7	174	70	23.1206	1.7
786	1	67	zhaoxian	1	1	2	2	1	1	2	2	1	0	9.2	2.49074	5.38	3.38	2.16	1.07	86	17	6.6	18.2	6.8	7	161	65	25.0762	5.9
787	2	58	zhaoxian	1	1	2	2	1	1	2	2	1	0	9.3	5.58197	6.81	4.37	1.22	1.8	64	6	3.8	6.7	7	5.7	158	65	26.0375	19
788	2	68	zhaoxian	1	1	2	2	1	1	2	2	1	0	9.3	1.53785	3.86	1.65	2.51	0.99	51	4	5.9	5	7.8	8.7	151	65	28.5075	13
789	1	66	zhaoxian	1	1	2	2	1	1	2	2	1	0	9.4	1.15403	4.87	2.67	4.22	0.96	74	19	6.9	20.9	6.8	6.1	167	74	26.5338	9
790	2	65	zhaoxian	1	1	2	2	1	1	2	2	1	0	9.5	7.39726	5.4	3.38	0.73	1.79	56	6	6.8	7	5.8	6.2	161	61.5	23.7259	6
791	2	55	zhaoxian	1	1	2	2	1	1	2	2	1	0	9.6	1.87542	5.57	2.63	2.97	1.4	51	8	7.2	8.7	12.2	9	162	58	22.1003	14
792	2	71	zhaoxian	1	1	2	2	1	1	2	2	1	0	9.7	4.27329	6.88	4.56	1.61	1.62	46	3	8	3.3	12.2	8.1	161	62	23.9188	15
793	2	70	zhaoxian	1	1	2	2	1	1	2	2	1	0	9.7	6.88571	4.82	2.54	0.7	1.71	52	11	6.2	12.1	5.5	6.2	160	51	19.9219	1
794	2	53	zhaoxian	1	1	2	2	1	1	2	2	1	0	9.7	4.16312	5.87	3.94	1.41	1.48	37	6	3.5	7.2	10.1	7.3	150	55	24.4444	3.8
795	2	59	zhaoxian	1	1	2	2	1	1	2	2	1	0	9.8	2.29268	5.64	3.27	2.46	1.09	59	12	4.8	13.6	7.5	6.6	157	67.5	27.3845	1.3
796	1	69	zhaoxian	1	1	2	2	1	1	2	2	1	0	9.8	4.67832	6.69	4.71	1.43	1.36	38	4	5	4.6	7.6	8.4	160	68	26.5625	17
797	2	61	zhaoxian	1	1	2	2	1	1	2	2	1	0	9.9	7.62069	4.42	2.82	0.58	1.21	37	6	6.2	7.7	9.3	7.9	164	51	18.9619	13
798	2	60	zhaoxian	1	1	2	2	1	1	2	2	1	0	9.9	2.43123	6.54	4.1	2.69	1.4	49	7	7.1	8.1	8	7.4	164	69	25.6544	6
799	1	67	zhaoxian	1	1	2	2	1	1	2	2	1	0	9.9	1.54223	5.66	3.57	3.67	0.89	72	18	4.9	20.8	8.4	6.4	167	71	25.4581	4.6
800	2	64	zhaoxian	2				1	3	2	2	3	1	10	7.06522	6.5	4.68	0.92	1.5	56	8	6.4	9.1	16.4	10.7	156	56	23.0112	31
801	1	68	zhaoxian	1	1	2	2	1	1	2	2	1	0	10	2.45679	3.98	2.35	1.62	1.05	70	5	5.1	6.6	7.3	6.5	172	70	23.6614	2.6
802	1	59	zhaoxian	1	1	2	2	1	1	2	2	1	0	10	2.94536	5.39	3.41	1.83	1.26	73	19	5.5	22.1	7.8	5.9	165	86	31.5886	1.3
803	2	69	zhaoxian	1	1	2	2	2				1	0	10.1	3.63158	4.83	2.93	1.33	1.28	54	6	5	6.9	8.7	7	160	64	25	8
804	2	53	zhaoxian	1	1	2	2	1	1	2	2	1	0	10.1	6.90722	6.7	3.67	0.97	2.35	46	3	6.2	3.7	23.3	11	165	65	23.8751	13
805	2	54	zhaoxian	1	1	2	2	1	1	2	2	1	0	10.1	2.8169	4	2.28	1.42	1.17	62	11	5.6	13.6	9.1	8.3	155	56	23.3091	4.4
806	1	58	zhaoxian	1	1	2	2	1	1	2	2	1	0	10.1	4.52174	6.24	4.29	1.38	1.35	76	12	4.9	14	12.2	9.4	178	80	25.2493	1.3
807	2	52	zhaoxian	1	1	2	2	1	1	2	2	1	0	10.2	4.5935	5.65	4.07	1.23	1.38	45	5	4.5	6.8	7.9	6.8	161	60	23.1473	3.1
808	1	54	zhaoxian	1	1	2	2	1	1	2	2	1	0	10.2	8.30769	5.4	3.66	0.65	1.46	51	9	6.9	10.7	13.5	8.9	167	97	34.7807	1.3
809	2	64	zhaoxian	1	1	2	2	1	1	2	2	1	0	10.3	2.14554	4.57	2.79	2.13	1.28	56	3	3.5	3.9	7.8	7	160	55	21.4844	14
810	2	62	zhaoxian	1	1	2	2	1	1	2	2	1	0	10.3	2.83729	8.37	5.43	2.95	1.53	76	5	7.7	5.9	8.1	7.6	165	65	23.8751	8
811	2	54	zhaoxian	1	1	2	2	1	1	2	2	1	0	10.3	2.48521	4.2	3.02	1.69	1.05	63	6	6.3	7.4	6.1	5.5	164	72.1	26.807	1.3
812	2	66	zhaoxian	1	1	2	2	1	1	2	2	1	0	10.3	8.22059	5.59	3.35	0.68	1.78	47	9	7.9	11.6	9.4	5.6	151	55	24.1217	2.4
813	1	71	zhaoxian	1	1	2	2	1	1	2	2	1	0	10.3	3.28387	5.09	3.21	1.55	1.34	107	11	4.8	13.1	5.7	5.7	162	71	27.0538	3.7
814	2	69	zhaoxian	1	1	2	2	1	1	2	2	1	0	10.4	3.35897	6.55	4.66	1.95	1.37	58	7	4.2	8.8	8	7.6	168	60	21.2585	8
815	2	53	zhaoxian	1	1	2	2	1	1	2	2	1	0	10.4	8.15789	6.2	3.82	0.76	1.74	48	14	6.6	16.7	9.2	7.7	158	63	25.2363	9
816	2	69	zhaoxian	1	1	2	2	1	1	2	2	1	0	10.4	6.73333	5.05	2.79	0.75	1.75	46	6	5.2	7.1	8.8	6.9	153	59	25.204	9
817	1	61	zhaoxian	1	1	2	2	1	1	2	2	1	0	10.4	10.28	5.14	2.98	0.5	1.73	63	15	5.9	17.8	6.4	7.8	162	62.5	23.815	3.4
818	2	62	zhaoxian	1	2	2	2	1	2	2	2	2	1	10.5	6.53271	6.99	5.3	1.07	1.22	47	13	6.8	15.6	7.1	5.9	158	60	24.0346	1.3
819	2	80	zhaoxian	1	1	2	2	1	1	2	2	1	0	10.5	1.66743	7.32	3.71	4.39	1.13	170	5	14.2	6.7	7.3	6	157	55	22.3133	9
820	2	60	zhaoxian	1	1	2	2	1	1	2	2	1	0	10.5	2.23438	5.72	3.31	2.56	1.23	51	9	5	11.4	8.5	7.5	156	62	25.4767	1.4
821	2	57	zhaoxian	1	1	2	2	1	1	2	2	1	0	10.5	4.04688	5.18	3.26	1.28	1.42	41	4	6.4	5.8	6.1	6.4	140	40	20.4082	6
822	1	55	zhaoxian	1	1	2	2	1	1	2	2	1	0	10.5	3.9009	4.33	3.07	1.11	0.84	60	12	7.6	14.3	7.7	6.8	163	63	23.7118	1.4
823	2	63	zhaoxian	1	1	2	2	1	1	2	2	1	0	10.6	2.93299	5.69	3.74	1.94	1.23	40	8	4.9	10.6	7.7	6.5	160	62	24.2187	1.3
824	2	68	zhaoxian	2				1	1	2	2	1	0	10.6	7.20732	5.91	3.68	0.82	1.82	44	9	7.3	11.2	6.8	6.6	155	72	29.9688	12
825	2	58	zhaoxian	1	1	2	2	1	1	2	2	1	0	10.6	1.65426	6.22	3.82	3.76	1.08	30	5	5.3	6.1	13.8	9.9	146	53	24.864	6
826	1	60	zhaoxian	1	1	2	2	1	1	2	2	1	0	10.6	0.919231	7.17	2.95	7.8	1.13	51	9	5	11.6	16.4	9.8	170	64	22.1453	16.7
827	1	65	zhaoxian	1	1	2	2	1	1	2	2	1	0	10.6	6.10606	4.03	2.08	0.66	1.49	62	7	5.8	9.6	8	6.8	168	76	26.9274	11.7
828	2	68	zhaoxian	1	1	2	2	1	1	2	2	1	0	10.7	2.48018	5.63	3.03	2.27	1.08	44	2	5.2	3.3	10.1	8	165	63	23.1405	8
829	1	53	zhaoxian	1	1	2	2	1	1	2	2	1	0	10.7	2.30677	5.79	3.37	2.51	1.37	69	18	7.2	23	11.4	7.7	162	76.5	29.1495	9.6
830	2	67	zhaoxian	1	1	2	2	1	1	2	2	1	0	10.8	7.84127	4.94	3.3	0.63	1.27	49	11	6.5	13.5	6.4	6.1	158	60	24.0346	4.6
831	1	50	zhaoxian	1	1	2	2	1	1	2	2	1	0	10.8	2.58796	5.59	2.91	2.16	1.29	67	22	8.4	27.8	6.8	5.7	174	74	24.4418	1.3
832	2	63	zhaoxian	1	1	2	2	1	1	2	2	1	0	10.9	2.31604	4.91	3.23	2.12	1.06	67	6	7.8	8.2	5.8	6	158	70	28.0404	8
833	1	62	zhaoxian	1	1	2	2	1	1	2	2	1	0	10.9	7.67568	5.68	3.79	0.74	1.57	69	15	5.9	19.2	6.5	5.7	173	70	23.3887	1.3
834	1	51	zhaoxian	1	1	2	2	1	1	2	2	1	0	10.9	2.61111	5.64	3.18	2.16	1.42	76	4	5.7	5	6.1	5.5	170	70	24.2215	1.3
835	2	64	zhaoxian	1	1	2	2	1	1	2	2	1	0	11	1.59748	5.08	2.44	3.18	1.3	46	5	6.5	6.7	6.8	6.5	156	66	27.1203	6
836	2	64	zhaoxian	1	1	2	2	1	1	2	2	1	0	11	7.77941	5.29	3.44	0.68	1.45	44	9	8	12.1	10.3	8.5	156	50	20.5457	24
837	2	62	zhaoxian	1	1	2	2	1	1	2	2	1	0	11	0.82574	7.25	2.38	8.78	1.08	47	7	5.4	9	7.7	6.4	149	54	24.3232	8
838	2	66	zhaoxian	1	1	2	2	1	1	2	2	1	0	11.3	2.70513	4.22	2.62	1.56	0.93	52	4	6.2	5.2	12.3	8.4	154	55	23.1911	2
839	1	50	zhaoxian	1	1	2	2	1	1	2	2	1	0	11.3	6.65556	5.99	3.95	0.9	1.31	52	15	5.3	20	7.6	5.9	168	74	26.2188	3.6
840	2	65	zhaoxian	1	3	2	2	2				3	1	11.6	3.94262	4.81	2.93	1.22	1.42	44	6	6.4	8.2	7.2	6.4	154	54	22.7694	1
841	1	70	zhaoxian	1	1	2	2	1	1	2	2	1	0	11.6	1.03374	6.74	2.79	6.52	1.13	78	9	6.2	12.1	7.4	6.3	169	68	23.8087	12
842	2	67	zhaoxian	1	1	2	2	1	1	2	2	1	0	11.8	13.697	4.52	2.38	0.33	1.61	51	5	8.2	7.1	5.9	5.7	148	55.5	25.3378	3.5
843	1	50	zhaoxian	1	1	2	2	1	1	2	2	1	0	11.9	8.66197	6.15	3.22	0.71	2.19	75	6	6.6	8.2	6.6	8.3	165	64	23.5078	1.4
844	1	67	zhaoxian	1	1	2	2	1	1	2	2	1	0	12.1	5.50909	6.06	4.5	1.1	1.29	51	16	8.4	22.6	6.9	7.3	165	65	23.8751	9
845	1	63	zhaoxian	1	1	2	2	1	1	2	2	1	0	12.1	4.2043	3.91	2.26	0.93	1.19	58	11	8.3	16.4	10.2	6.8	160	70	27.3437	2.6
846	2	65	zhaoxian	1	1	2	2	1	2	2	2	2	1	12.3	4.25989	7.54	5.23	1.77	1.42	49	6	5	9.5	7.4	6.1	151	50	21.9289	11.9
847	2	71	zhaoxian	1	1	2	2	1	1	2	2	1	0	12.4	7.36634	7.44	5.53	1.01	1.48	55	4	6	6.9	8.6	7.7	152	61	26.4024	12.5
848	2	71	zhaoxian	1	1	2	2	1	1	2	2	1	0	12.4	9.34722	6.73	4.29	0.72	1.78	53	3	6.9	5.1	6	5.9	142	47	23.3089	7
849	2	58	zhaoxian	1	1	2	2	1	1	2	2	1	0	12.6	1.46923	3.82	1.94	2.6	0.92	59	3	4	4.6	7.1	6.7	152	66	28.5665	1.4
850	1	59	zhaoxian	1	1	2	2	1	1	2	2	1	0	12.6	5.73684	4.36	2.31	0.76	1.72	84	2	7.9	4	8.4	6.8	82	52	77.3349	6
851	2	66	zhaoxian	1	1	2	2	1	1	2	2	1	0	12.8	8.46988	7.03	4.75	0.83	1.54	61	6	5.8	9.1	5.5	6.8	149	49	22.0711	9.3
852	1	51	zhaoxian	1	1	2	2	1	1	2	2	1	0	12.8	2.70813	5.66	3.76	2.09	1.36	60	12	4.9	17.8	6.7	6.1	165	74	27.1809	1.4
853	1	64	zhaoxian	1	1	2	2	1	1	2	2	1	0	13.1	1.40491	6.87	3.11	4.89	1.16	60	7	10.9	10.7	15.3	8.4	172	70.4	23.7966	6
854	2	65	zhaoxian	1	1	2	2	1	1	2	2	1	0	13.2	4.40496	5.33	3.45	1.21	1.53	57	13	9.9	20.9	7.1	5.9	167	65	23.3067	6
855	2	66	zhaoxian	1	1	2	2	1	1	2	2	1	0	13.3	6.98936	6.57	4.35	0.94	1.68	41	6	6.9	9.3	5.9	5.4	163	55	20.7008	2.8
856	2	65	zhaoxian	1	1	2	2	1	1	2	2	1	0	13.3	2.66154	5.19	2.64	1.95	1.67	51	3	5.1	5.4	8.2	6.3	163	65	24.4646	16
857	2	61	zhaoxian	1	2	2	2	1	2	2	2	2	1	13.3	12.2174	5.62	3.5	0.46	1.62	37	8	4.8	12.2	11.1	9.2	150	49	21.7778	22
858	1	61	zhaoxian	1	1	2	2	2				1	0	13.3	1.72016	4.18	2.11	2.43	1.09	94	7	6.6	11.2	8.2	8	160	72.2	28.2031	3.8
859	1	65	zhaoxian	1	1	2	2	1	1	2	2	1	0	13.4	2.47518	3.49	2.01	1.41	1.03	182	5	10.9	8.4	6.1	6.5	168	64	22.6757	15
860	1	61	zhaoxian	1	1	2	2	1	1	2	2	1	0	13.6	4.24793	5.14	2.88	1.21	1.7	66	13	6.7	21.2	9	6.1	176	75	24.2123	1.5
861	1	67	zhaoxian	1	1	2	2	1	1	2	2	1	0	13.6	6.11905	5.14	3.48	0.84	1.47	62	6	5.9	10.7	9.9	9.6	170	71	24.5675	4.6
862	2	63	zhaoxian	1	1	2	2	1	1	2	2	1	0	13.8	7.2027	5.33	3.8	0.74	1.16	63	4550	6.6	7.1	14.4	9.5	158	66	26.4381	2.6
863	2	56	zhaoxian	1	1	2	2	1	1	2	2	1	0	13.8	3.91724	5.68	3.8	1.45	1.3	45	12	6.7	18.9	7	6.9	155	65	27.0552	6
864	1	71	zhaoxian	1	1	2	2	1	1	2	2	1	0	13.8	3.5	2.94	1.47	0.84	0.95	78	9	5.1	14.2	10.1	10.2	169	70	24.5089	14
865	1	61	zhaoxian	1	1	2	2	1	1	2	2	1	0	13.9	6.1134	5.93	3.4	0.97	1.92	70	5	6.3	8.3	7.6	6.9	168	75	26.5731	1.3
866	2	69	zhaoxian	1	1	2	2	1	1	2	2	1	0	14	5.45455	5.4	3.56	0.99	1.43	49	7	6.5	12.2	10.4	8.3	159	58	22.9421	7
867	2	56	zhaoxian	1	1	2	2	1	1	2	2	1	0	14.1	2.95726	3.46	1.78	1.17	0.97	54	5	5.9	9.5	8.6	6.3	162	75	28.578	2.4
868	1	47	zhaoxian	1	1	2	2	1	1	2	2	1	0	14.1	2.89677	4.49	2.72	1.55	1.17	72	19	8.6	31.3	10.1	7.1	170	70	24.2215	4.8
869	2	60	zhaoxian	1	1	2	2	1	1	2	2	1	0	14.2	1.94134	6.95	3.91	3.58	1.33	39	8	5.9	13.3	9.4	7.6	162	67.5	25.7202	13
870	2	61	zhaoxian	1	1	2	2	1	1	2	2	1	0	14.3	8.1831	5.81	3.57	0.71	1.88	55	3	5.4	5.9	6.3	5.4	158	64	25.6369	3.8
871	2	70	zhaoxian	1	1	2	2	2				1	0	14.3	3	5.73	3.94	1.91	1.21	45	8	5.4	13.3	7.5	7	162	62	23.6244	3.5
872	1	66	zhaoxian	1	1	2	2	1	1	2	2	1	0	14.3	3.4881	5.86	2.96	1.68	1.52	45	10	5.7	16.9	8.6	6.4	168	61	21.6128	19
873	1	47	zhaoxian	1	1	2	2	1	1	2	2	1	0	14.4	2.34799	6.41	4.32	2.73	1.19	55	8	6.7	14.2	7.1	6.5	170	85	29.4118	2.2
874	2	60	zhaoxian	1	1	2	2	1	1	2	2	1	0	14.5	2.25076	7.45	4.48	3.31	1.48	57	10	4.3	17.5	8.1	6.3	155	59	24.5578	1.4
875	1	66	zhaoxian	1	1	2	2	1	1	2	2	1	0	14.5	10.383	4.88	3.15	0.47	1.4	69	10	5.1	16.7	8.1	6.1	168	64	22.6757	7.2
876	2	64	zhaoxian	1	1	2	2	1	1	2	2	1	0	14.6	2.84158	5.74	3.82	2.02	1.15	54	11	6.1	18.8	8.5	7	152	57	24.6711	9
877	1	68	zhaoxian	1	1	2	2	1	1	2	2	1	0	14.7	5.14444	4.63	3.06	0.9	1.21	56	8	4.7	14.2	9.9	8.6	165	84	30.854	9
878	2	62	zhaoxian	1	3	2	2	1	3	2	2	3	1	14.8	5.65487	6.39	4.2	1.13	1.5	29	3	5.7	6.1	17.4	11.2	155	51	21.2279	7
879	2	62	zhaoxian	1	3	2	2	1	3	2	2	3	1	14.9	1.39935	4.31	1.77	3.08	0.99	46	8	7	14.6	8.6	8.5	157	72	29.2101	14
880	1	62	zhaoxian	1	1	2	2	1	1	2	2	1	0	14.9	2.34375	4.5	2.8	1.92	1.13	81	12	4.3	21.9	12.5	10.2	167	64	22.9481	8.6
881	2	60	zhaoxian	1	1	2	2	1	1	2	2	1	0	15.2	6.01493	4.03	1.64	0.67	1.7	62	5	8.1	8.8	7.8	6.5	150	56	24.8889	1.3
882	1	59	zhaoxian	1	1	2	2	1	1	2	2	1	0	15.2	1.02301	10.67	0.95	10.43	1.24	44	12	5	21.4	7.9	6.5	170	70	24.2215	1
883	1	63	zhaoxian	1	1	2	2	1	1	2	2	1	0	15.2	1.23489	7.15	3.8	5.79	1.12	108	8	8.9	13.9	8.6	7.2	155	66.5	27.6795	5.1
884	2	53	zhaoxian	1	1	2	2	1	1	2	2	1	0	15.3	4.01075	3.73	2.18	0.93	1.14	62	6	6.8	11.9	7	7.4	158	62	24.8358	9.3
885	1	56	zhaoxian	1	3	2	2	1	3	2	2	3	1	15.4	2.19704	4.46	3.05	2.03	0.8	92	5	7.8	9.4	16.3	10	174	85	28.075	4.3
886	2	68	zhaoxian	1	1	2	2	1	1	2	2	1	0	15.5	3.81212	6.29	3.72	1.65	1.4	57	2	5.3	5	8.3	6.5	165	66	24.2424	4.3
887	2	64	zhaoxian	1	1	2	2	1	1	2	2	1	0	15.5	6.60256	5.15	3.21	0.78	1.39	46	9	5	17.4	8.5	7.1	162	66.5	25.3391	16
888	2	54	zhaoxian	1	1	2	2	1	1	2	2	1	0	15.5	3.22404	5.9	4.42	1.83	1.22	52	5	5.5	10.4	6.7	5.5	158	54	21.6311	1.4
889	1	60	zhaoxian	1	3	2	1	1	3	2	1	3	1	15.5	5.36275	5.47	3.75	1.02	1.2	54	10	5.6	19	9.6	6.7	163	51	19.1953	16.8
890	2	68	zhaoxian	1	1	2	2	1	1	2	2	1	0	15.6	6.93939	4.58	2.57	0.66	1.51	48	9	4.7	17.5	8.4	6.2	159	61	24.1288	5
891	1	64	zhaoxian	1	1	2	2	1	1	2	2	1	0	15.6	4.94393	5.29	3.19	1.07	1.44	65	9	6	16.3	12.5	7.9	164	60	22.3081	27
892	1	58	zhaoxian	1	1	2	2	1	1	2	2	1	0	15.7	6.09259	6.58	4.92	1.08	1.35	64	18	5.8	33.7	8.4	7.3	168	65	23.03	1.4
893	2	66	zhaoxian	1	1	2	2	1	1	2	2	1	0	15.9	3.78761	4.28	2.15	1.13	1.46	51	4	3.7	7.7	6.2	6.2	160	62	24.2187	3.6
894	1	62	zhaoxian	1	1	2	2	1	1	2	2	1	0	16.1	6.4375	5.15	3.46	0.8	1.33	91	10	7.1	18.6	6.7	6.8	174	80	26.4236	2.1
895	1	62	zhaoxian	1	1	2	2	1	1	2	2	1	0	16.2	2.83212	3.88	2.26	1.37	0.94	75	19	6.9	34.7	9.7	8.1	168	59	20.9042	18
896	1	65	zhaoxian	1	1	2	2	1	1	2	2	1	0	16.4	1.31473	5.89	2.84	4.48	1.09	75	7	4.7	13.4	6.5	5.1	166	81	29.3947	5.1
897	2	66	zhaoxian	1	1	2	2	1	1	2	2	1	0	16.5	4.84946	4.51	2.64	0.93	1.46	53	4	8.9	9	8.6	7	160	62	24.2187	16
898	2	50	zhaoxian	1	1	2	2	1	1	2	2	1	0	16.5	12.0909	5.32	3.24	0.44	1.72	44	14	6.9	26.9	10.1	7.6	158	67	26.8386	6.2
899	1	61	zhaoxian	1	1	2	2	1	1	2	2	1	0	16.5	4.35971	6.06	3.83	1.39	1.57	63	14	7.6	27.5	8.6	6.5	157	72	29.2101	3.8
900	1	60	zhaoxian	1	1	2	2	1	1	2	2	1	0	16.6	3	4.83	3.29	1.61	0.96	97	11	5.7	22.5	6.4	5.8	170	75	25.9516	1.4
901	1	67	zhaoxian	1	1	2	2	1	1	2	2	1	0	16.6	2.81818	4.65	2.88	1.65	1.15	105	6	6.4	11.8	7.7	6.2	163	73	27.4756	12
902	1	61	zhaoxian	1	1	2	2	1	1	2	2	1	0	16.7	4.58824	4.68	3.25	1.02	1.17	69	11	6.3	22.4	7	6.8	178	72	22.7244	1.8
903	1	55	zhaoxian	1	1	2	2	1	1	2	2	1	0	16.8	2.43049	5.42	3.02	2.23	1.25	75	20	6.4	38.3	8.6	9.1	170	70	24.2215	11.6
904	2	59	zhaoxian	1	2	2	2	1	2	2	2	2	1	16.9	1.29474	3.69	1.42	2.85	0.96	75	8	6.5	16.2	11.3	9.1	155	61	25.3902	18
905	1	71	zhaoxian	1	1	2	2	1	1	2	2	1	0	16.9	1.70732	4.2	2.35	2.46	1.02	73	12	5.6	23.4	11	8.2	167	71	25.4581	6
906	1	61	zhaoxian	1	1	2	2	1	1	2	2	1	0	17	3.39041	4.95	2.85	1.46	1.51	52	13	4.6	26.2	7.5	6.2	168	69	24.4473	2.6
907	1	54	zhaoxian	1	1	2	2	1	1	2	2	1	0	17	1.1519	5.46	2.7	4.74	1.22	92	7	7.7	13.6	8.9	7.3	171	70	23.939	2.7
908	2	64	zhaoxian	1	1	2	2	1	1	2	2	1	0	17.1	3.72727	4.51	2.66	1.21	1.26	55	19	8.4	38.6	5.8	5.7	158	55	22.0317	8
909	1	61	zhaoxian	1	1	2	2	1	1	2	2	1	0	17.3	1.01654	5.53	2.65	5.44	1.01	65	18	7	36.1	8.8	8.1	169	85	29.7609	9
910	1	53	zhaoxian	1	1	2	2	1	1	2	2	1	0	17.4	2.78363	4.76	3.05	1.71	1.1	66	5	4.8	11.1	10.1	8.6	173	79	26.3958	5.6
911	2	58	zhaoxian	1	1	2	2	1	1	2	2	1	0	17.6	2.24832	6.7	3.46	2.98	1.62	78	6	7.3	12.7	12.8	9.5	157	82	33.2671	2.5
912	1	57	zhaoxian	1	1	2	2	1	1	2	2	1	0	17.6	2.60498	7.32	4.1	2.81	1.65	61	14	4.1	28.2	9.2	7.2	159	70	27.6888	11.2
913	1	55	zhaoxian	1	1	2	2	1	1	2	2	1	0	17.8	2.72727	6.97	0.79	14.96	1.04	60	10	5.4	20.6	7.9	7	172	75	25.3515	6
914	2	69	zhaoxian	2				1	1	2	2	1	0	18.1	7.34783	5.07	2.9	0.69	1.72	56	3	6.5	6.5	9.7	8.1	156	60	24.6548	12
915	2	64	zhaoxian	1	3	2	2	1	1	2	2	3	1	18.2	3.08784	4.57	2.58	1.48	1.31	62	8	7.5	18.2	11.5	8.6	166	45	16.3304	17
916	2	66	zhaoxian	1	2	2	2	1	3	2	2	3	1	18.2	4.55224	6.1	4.2	1.34	1.35	46	6	6.3	14.2	6.2	5.7	165	65	23.8751	8
917	1	46	zhaoxian	1	3	2	2	1	3	2	2	3	1	18.3	1.62577	5.3	2.9	3.26	1.14	54	11	5.7	23.7	10.9	7.1	170	83	28.7197	3
918	1	58	zhaoxian	1	3	2	2	1	3	2	2	3	1	18.5	7.29167	5.25	3.34	0.72	1.55	47	8	8.6	16.8	14.9	11.6	167	57	20.4382	17
919	2	69	zhaoxian	1	1	2	2	1	1	2	2	1	0	18.9	2.54023	4.42	2.75	1.74	0.97	56	2	5	6.1	6.5	5.8	152	50	21.6413	6
920	1	59	zhaoxian	1	1	2	2	1	1	2	2	1	0	19	9.77551	4.79	3	0.49	1.51	52	10	5.7	22.2	10.4	7.8	164	64	23.7954	8
921	1	68	zhaoxian	1	1	2	2	1	1	2	2	1	0	19.1	4.85981	5.2	3.38	1.07	1.38	62	14	6.6	31.9	7.8	5.4	156	60	24.6548	8
922	2	49	zhaoxian	1	1	2	2	1	1	2	2	1	0	19.2	1.8	4.5	2.64	2.5	1.06	50	17	5.1	37.6	8.3	7.3	166	82	29.7576	4
923	2	52	zhaoxian	1	3	2	2	1	3	2	2	3	1	19.4	3.13333	4.23	1.98	1.35	1.59	47	4	4.9	9	10.4	8.2	153	71.8	30.672	15
924	2	49	zhaoxian	1	1	2	2	1	1	2	2	1	0	19.7	5.65882	4.81	3.26	0.85	1.14	38	7	6.6	16.1	7	6.5	168	66	23.3844	1.3
925	1	57	zhaoxian	1	1	2	2	1	1	2	2	1	0	19.8	4.2766	6.03	4.08	1.41	1.46	62	8	5.3	19.3	8.7	6.2	167	75	26.8923	5.9
926	2	70	zhaoxian	1	1	2	2	1	1	2	2	1	0	19.9	2.27184	4.68	1.91	2.06	1.09	51	5	5.2	12.5	9	6.9	159	60	23.7332	14.4
927	1	61	zhaoxian	1	1	2	2	1	1	2	2	1	0	20.1	1.50787	3.83	1.95	2.54	0.89	59	8	6.8	19.6	11.2	7.8	170	71.2	24.6367	13
928	2	55	zhaoxian	1	1	2	2	1	1	2	2	1	0	20.2	1.38571	4.85	2.62	3.5	1.23	40	8	5.6	19.5	7.7	6.4	158	58	23.2335	3.8
929	1	54	zhaoxian	1	1	2	2	1	1	2	2	1	0	20.3	2.56186	4.97	3.16	1.94	1.1	64	10	5.2	24.1	8.1	7.2	172	65	21.9713	6.5
930	2	55	zhaoxian	1	1	2	2	1	1	2	2	1	0	20.4	6.38824	5.43	3.34	0.85	1.55	40	5	6.3	13.3	6	6.1	163	65	24.4646	7
931	2	58	zhaoxian	1	1	2	2	1	1	2	2	1	0	20.4	5.76344	5.36	3.7	0.93	1.47	40	4	6.9	11	10	9.4	156	60	24.6548	6.9
932	2	70	zhaoxian	1	1	2	2	1	1	2	2	1	0	20.9	4.6875	5.25	3.52	1.12	1.25	44	9	6.1	22.5	6.1	5.8	149	70	31.5301	4
933	2	63	zhaoxian	1	1	2	2	1	1	2	2	1	0	21	4.01648	7.31	4.91	1.82	1.13	50	8	7.3	19.4	6.6	6.4	170	66	22.8374	3.7
934	1	51	zhaoxian	1	1	2	2	1	1	2	2	1	0	21	2.2	4.84	2.66	2.2	1.02	62	11	6	26.9	7.9	6.6	168	71	25.1559	3.1
935	2	70	zhaoxian	1	1	2	2	1	1	2	2	1	0	21.4	3.18792	4.75	2.74	1.49	1.48	55	3	9.1	9.5	11.1	7.1	158	55	22.0317	13
936	1	48	zhaoxian	1	3	2	2	1	3	2	2	3	1	21.4	1.12013	3.45	1.53	3.08	0.96	58	9	6.2	23	9.9	8	169	73	25.5593	6
937	1	55	zhaoxian	1	1	2	2	1	1	2	2	1	0	21.4	4.68687	4.64	3.11	0.99	1.18	73	7	5.4	18.1	7.4	6.1	162	64	24.3865	7.6
938	2	71	zhaoxian	1	1	2	2	1	1	2	2	1	0	21.6	3.99187	4.91	2.91	1.23	1.52	35	5	4.6	13.4	9.5	8.7	158	55	22.0317	8.2
939	1	67	zhaoxian	1	1	2	1	1	1	2	1	1	0	22.1	1.95276	4.96	3.33	2.54	1.15	70	7	8.3	18.8	19.7	8.3	160	71	27.7344	1.1
940	1	66	zhaoxian	1	1	2	2	1	1	2	2	1	0	22.2	3.67539	7.02	5.58	1.91	0.92	104	4	5.9	12.4	8.1	9.5	168	76.4	27.0692	1.2
941	2	46	zhaoxian	1	1	2	2	1	1	2	2	1	0	22.3	2.55932	4.53	2.99	1.77	0.9	50	13	6.1	33.9	5.7	5.8	149	63	28.3771	1.3
942	2	69	zhaoxian	1	1	2	2	1	1	2	2	1	0	22.3	5.92453	6.28	3.14	1.06	1.99	39	2	4.9	7.4	12.1	9.7	146	53	24.864	1
943	2	62	zhaoxian	1	1	2	2	1	1	2	2	1	0	22.8	4.99038	5.19	3.38	1.04	1.42	50	4	5	12.8	6	5.6	158	70	28.0404	1.3
944	1	53	zhaoxian	1	1	2	2	1	1	2	2	1	0	22.9	2.98544	6.15	4.04	2.06	1.21	80	11	5.9	29.9	9.8	7.5	172	78	26.3656	6
945	2	64	zhaoxian	1	1	2	2	1	1	2	2	1	0	23	6.0297	6.09	3.79	1.01	1.71	66	9	6.4	23.6	11.9	8.1	151	44	19.2974	16
946	2	69	zhaoxian	1	1	2	2	1	1	2	2	1	0	23	2.84286	5.97	4.02	2.1	1.19	43	9	5	25.4	9.1	8.9	150	60	26.6667	14
947	1	47	zhaoxian	1	1	2	2	1	1	2	2	1	0	23.1	2.02373	5.97	3.61	2.95	1.14	45	11	6.1	29.2	10.3	7.6	155	80	33.2986	2.7
948	2	66	zhaoxian	1	1	2	2	1	1	2	2	1	0	23.3	2.12664	4.87	2.31	2.29	1.22	41	3	6.3	9.6	7	4	152	60	25.9695	2.3
949	1	65	zhaoxian	1	1	2	2	1	1	2	2	1	0	23.4	3.87603	4.69	3.16	1.21	1.09	80	12	6.7	32.7	8.1	6.9	165	73	26.8136	9
950	2	66	zhaoxian	2				1	3	2	2	3	1	23.5	5.19266	5.66	3.54	1.09	1.47	42	3	4.5	9.3	11.3	9.1	158	55	22.0317	17
951	1	39	zhaoxian	1	1	2	2	1	1	2	2	1	0	23.6	1.22954	6.16	3.76	5.01	0.88	45	3	5.2	9.2	20.8	12.4	175	68	22.2041	6
952	1	69	zhaoxian	1	1	2	2	1	1	2	2	1	0	23.7	2.98086	6.23	3.97	2.09	1.26	95	12	7.6	33.2	7.1	6	159	83	32.831	13
953	2	67	zhaoxian	1	1	2	2	1	2	2	2	2	1	24.1	6.59722	4.75	3.01	0.72	1.27	84	6	7.1	19	9.8	10.6	158	65	26.0375	2
954	2	66	zhaoxian	1	1	2	2	1	2	2	2	2	1	24.1	4.86207	4.23	2.38	0.87	1.33	46	8	7	22.5	6.2	6.5	156	60	24.6548	15
955	2	70	zhaoxian	1	1	2	2	1	3	2	2	3	1	24.2	6.4881	5.45	3.63	0.84	1.39	59	3	5.7	10.9	6.1	5.8	154	60	25.2994	18
956	1	70	zhaoxian	1	3	2	2	1	1	2	2	3	1	24.2	7.40741	6	4.51	0.81	1.23	56	2	5.7	7.6	9.2	6.8	157	72	29.2101	18
957	2	63	zhaoxian	1	1	2	2	1	1	2	2	1	0	24.4	3.40299	4.56	2.93	1.34	1.09	48	9	6.1	27.1	6.5	6.5	155	62	25.8065	1.4
958	2	69	zhaoxian	1	1	2	2	1	1	2	2	1	0	24.4	5.2197	6.89	5.16	1.32	1.39	47	6	5.3	18.6	9.2	8.7	151	55	24.1217	8
959	1	60	zhaoxian	1	1	2	2	1	1	2	2	1	0	24.6	7.85455	4.32	2.64	0.55	1.37	61	15	7.2	44.4	10.4	7.1	172	70	23.6614	3.6
960	1	57	zhaoxian	1	3	2	2	1	3	2	2	3	1	25	5.85714	3.69	1.37	0.63	1.8	55	10	4.6	28.5	7.4	6.7	171	65	22.2291	8
961	1	56	zhaoxian	1	1	2	2	1	1	2	2	1	0	25.1	1.5623	4.89	2.61	3.13	1.22	51	7	5.5	21.2	8.1	7.2	172	80	27.0416	1.4
962	2	67	zhaoxian	1	1	2	2	1	1	2	2	1	0	25.4	8.3871	5.2	2.73	0.62	1.95	46	7	8.8	22.5	9	7.3	157	83.3	33.7945	12
963	1	52	zhaoxian	1	1	2	2	1	1	2	2	1	0	26.3	7.13043	3.28	1.68	0.46	1.34	57	6	6.5	19.6	11.5	9.7	168	65	23.03	8.8
964	1	59	zhaoxian	1	3	2	2	1	1	2	2	3	1	26.4	0.889205	6.26	2.77	7.04	0.91	77	11	5.6	34.1	10.6	8.5	161	72	27.7767	14
965	2	69	zhaoxian	1	1	2	2	1	1	2	2	1	0	26.8	5.56589	7.18	4.91	1.29	1.63	40	8	5.6	25.2	8.8	7.1	161	55	21.2183	4
966	2	50	zhaoxian	1	1	2	2	1	1	2	2	1	0	26.9	3.89286	4.36	2.6	1.12	1.23	33	6	6.1	19.5	13.6	9.6	158	60	24.0346	9.1
967	1	60	zhaoxian	1	1	2	2	1	1	2	2	1	0	27	2.82117	7.73	5.1	2.74	1.31	89	7	5.4	24.1	9.4	7.7	167	80	28.6851	6
968	1	57	zhaoxian	1	1	2	2	1	1	2	2	1	0	27	1.46974	5.1	2.4	3.47	0.98	59	7	5.4	21.5	13.6	8.4	161	62	23.9188	5.7
969	2	68	zhaoxian	1	1	2	2	1	1	2	2	1	0	27.1	2.32819	6.03	3.82	2.59	1.16	65	3	4.6	12.2	8.9	6.8	155	70	29.1363	9
970	1	64	zhaoxian	1	3	2	2	1	3	2	2	3	1	27.1	4.35075	5.83	3.83	1.34	1.47	73	6	5.3	19	9.1	7.7	170	62	21.4533	11
971	1	60	zhaoxian	1	1	2	2	1	1	2	2	1	0	27.2	2.31298	6.06	3.29	2.62	1.18	60	12	6.3	38	9.5	8.5	173	65	21.7181	8
972	2	60	zhaoxian	1	1	2	2	1	1	2	2	1	0	27.3	2.2	4.62	2.3	2.1	1.31	45	4	6.6	12.4	8.7	6.8	168	91	32.2421	6.5
973	1	49	zhaoxian	1	1	2	2	1	1	2	2	1	0	27.3	2.56204	3.51	2.01	1.37	0.88	75	19	6.8	60.5	10.3	7.4	176	78	25.1808	7.8
974	1	44	zhaoxian	1	1	2	2	1	1	2	2	1	0	27.4	2.60989	4.75	3.22	1.82	0.88	105	8	6	27.4	6.6	6.4	180	76	23.4568	1.3
975	1	58	zhaoxian	1	1	2	2	1	1	2	2	1	0	27.4	2.78261	5.12	2.77	1.84	1.62	78	6	7.2	21.6	16.2	8.6	170	65	22.4913	6.7
976	1	71	zhaoxian	1	1	2	2	1	1	2	2	1	0	28.1	4.91954	4.28	2.79	0.87	1.28	69	5	5.5	17.8	7.8	7.4	162	80.5	30.6737	13
977	2	52	zhaoxian	1	1	2	2	1	1	2	2	1	0	28.2	2.36923	4.62	2.3	1.95	1.48	47	2	4.7	8.8	9.4	9.2	162	60.4	23.0148	2.4
978	1	49	zhaoxian	1	1	2	2	1	1	2	2	1	0	28.3	0.918575	3.61	1.23	3.93	0.82	58	9	5	31.8	7.7	6.2	170	71	24.5675	1.4
979	1	68	zhaoxian	1	1	2	2	1	1	2	2	1	0	28.6	4.51042	4.33	3	0.96	0.89	49	7	6.6	23.5	9.5	9.3	172	74	25.0135	1
980	2	65	zhaoxian	1	1	2	2	1	1	2	2	1	0	28.9	3.46995	6.35	4.22	1.83	1.52	60	8	7	26.6	7.8	6.7	154	49	20.6612	16
981	1	63	zhaoxian	1	4	2	2	1	4	2	2	4	1	30	9.58491	5.08	2.47	0.53	1.93	48	8	7.7	28.9	12	11.5	174	70	23.1206	2.9
982	2	60	zhaoxian	1	1	2	2	1	1	2	2	1	0	30.1	11.2885	5.87	3.34	0.52	2.03	42	7	4.6	24	9.6	7.3	154	60	25.2994	19
983	2	57	zhaoxian	1	1	2	2	1	1	2	2	1	0	30.9	15.4194	4.78	2.72	0.31	1.71	52	4	3.7	16.3	8.4	6.2	159	56	22.151	11
984	1	66	zhaoxian	1	4	2	2	2				4	1	31.1	2.7	4.32	2.48	1.6	0.94	71	6	4.9	23.7	10.6	8.4	166	74	26.8544	6
985	1	60	zhaoxian	1	1	2	2	1	1	2	2	1	0	31.3	6.52778	4.7	3.09	0.72	1.38	61	11	5.7	40	9.1	6.9	170	50	17.301	1
986	1	69	zhaoxian	1	1	2	2	1	1	2	2	1	0	31.5	3.68263	6.15	3.98	1.67	1.24	75	11	7.2	41.9	10.1	6.7	163	69	25.9701	14
987	2	57	zhaoxian	1	1	2	2	1	1	2	2	1	0	31.8	6.02913	6.21	3.95	1.03	1.51	51	7	6.2	28.1	6.8	6.1	150	42	18.6667	7
988	1	70	zhaoxian	1	1	2	2	1	1	2	2	1	0	31.9	9.15254	5.4	3.66	0.59	1.55	54	2	4.1	9	16.7	10.7	170	75	25.9516	11.5
989	2	53	zhaoxian	1	1	2	2	1	1	2	2	1	0	32.1	1.63455	4.92	2.4	3.01	0.88	34	6	4.1	22.3	9.5	8.1	157	68	27.5873	8
990	2	54	zhaoxian	1	1	2	2	1	1	2	2	1	0	32.1	3.56977	6.14	4.52	1.72	1.24	38	7	6.3	27.6	9.3	7.5	163	68	25.5937	1
991	1	54	zhaoxian	1	1	2	2	1	1	2	2	1	0	32.8	1.29167	4.65	2.21	3.6	0.86	71	17	9.1	64	7.6	6.4	164	70	26.0262	14
992	1	64	zhaoxian	1	1	2	2	1	1	2	2	1	0	33.5	2.54902	5.2	3.45	2.04	1.19	65	14	5.3	56.2	7	6.1	162	59	22.4813	1.3
993	1	57	zhaoxian	1	1	2	2	1	1	2	2	1	0	33.6	2.816	3.52	2.04	1.25	0.99	109	11	8.4	45.3	7.5	6.8	168	70	24.8016	3.1
994	1	63	zhaoxian	1	1	2	2	1	1	2	2	1	0	33.9	1.82805	4.04	2.46	2.21	0.99	71	6	6	25.2	10.6	7.5	175	70	22.8571	8
995	2	70	zhaoxian	1	3	2	2	2				3	1	34	0.827147	7.8	2.21	9.43	1.09	74	4	7.5	17	10.2	9.3	165	45	16.5289	19.2
996	1	57	zhaoxian	1	1	2	2	1	1	2	2	1	0	34	3.35965	3.83	2.16	1.14	1.12	60	13	9.7	52.9	7.4	7.2	170	70	24.2215	1.4
997	1	55	zhaoxian	1	1	2	2	1	1	2	2	1	0	34.1	3.11888	4.46	2.75	1.43	1.14	86	16	6.4	63	7.3	6.9	174	84	27.7447	2.1
998	2	66	zhaoxian	1	1	2	2	1	1	2	2	1	0	34.3	4.74016	6.02	4.34	1.27	1.02	46	4	5.2	16.3	10.9	8.7	145	53	25.2081	12.1
999	1	63	zhaoxian	1	1	2	2	1	1	2	2	1	0	34.6	3.63077	4.72	3.41	1.3	1.14	63	6	5.2	25.2	7.3	6	176	75	24.2123	4.3
1000	1	66	zhaoxian	1	1	2	2	1	1	2	2	1	0	34.9	4.92857	4.83	3.7	0.98	0.9	74	9	7	39.2	10.4	8.6	163	68	25.5937	8
1001	2	62	zhaoxian	1	1	2	2	1	1	2	2	1	0	35.7	9	5.13	2.9	0.57	1.7	48	14	8.7	58.5	9.7	10.6	156	56	23.0112	14
1002	1	63	zhaoxian	1	1	2	2	1	1	2	2	1	0	35.9	2.30653	4.59	2.18	1.99	1.11	67	7	7	31.6	8.6	6.9	170	70	24.2215	11
1003	1	55	zhaoxian	1	1	2	2	1	1	2	2	1	0	36.1	1.4538	5.35	2.95	3.68	1.01	89	16	5.9	67.1	8	7.6	172	67	22.6474	3
1004	2	70	zhaoxian	1	1	2	2	1	1	2	2	1	0	36.3	2.58	3.87	1.93	1.5	1.07	75	3	8.6	14.9	9.9	8.8	154	60	25.2994	17
1005	2	69	zhaoxian	2				1	3	2	2	3	1	37.6	3.65789	5.56	3.09	1.52	1.63	54	2	4.9	8.8	7.4	8	163	71	26.7229	1.5
1006	2	66	zhaoxian	1	3	2	2	1	3	2	2	3	1	38.4	4.49206	5.66	3.27	1.26	1.77	53	6	7.2	27.2	9.3	6.7	157	68	27.5873	1
1007	2	60	zhaoxian	1	1	2	2	1	1	2	2	1	0	38.8	8.0274	5.86	3.56	0.73	1.89	43	6	4.6	27.6	8.1	6.8	164	62	23.0518	5.5
1008	2	59	zhaoxian	1	1	2	2	1	1	2	2	1	0	40.9	5.06579	3.85	1.92	0.76	1.4	43	4	3.4	20	6.7	7.7	146	57	26.7405	13
1009	2	60	zhaoxian	1	1	2	2	1	1	2	2	1	0	41	3.90714	5.47	3.54	1.4	1.54	50	1	3.4	9.1	13	8.5	156	63	25.8876	4.8
1010	1	71	zhaoxian	1	1	2	2	1	1	2	2	1	0	41.5	2.10345	5.49	2.94	2.61	0.88	59	8	7.4	38.1	9.3	11.5	163	63	23.7118	21
1011	1	54	zhaoxian	1	1	2	2	1	1	2	2	1	0	42.5	3.00649	4.63	2.97	1.54	1.03	55	15	3.5	73	14.1	9.8	168	74.5	26.396	14
1012	2	66	zhaoxian	1	1	2	2	1	1	2	2	1	0	43	3.00714	4.21	2.59	1.4	1.12	44	6	4.3	32.8	7.7	5.7	160	50	19.5312	8
1013	1	59	zhaoxian	1	1	2	2	1	1	2	2	1	0	43	0.990196	4.04	1.6	4.08	0.81	76	17	6.7	84.9	7.3	5.6	170	73	25.2595	4.9
1014	2	63	zhaoxian	1	1	2	1	1	1	2	1	1	0	44.3	1.13989	6.03	1.99	5.29	1.02	53	7	7.3	35.1	14	11	159	52	20.5688	18
1015	2	67	zhaoxian	1	1	2	2	1	1	2	2	1	0	44.9	2.2554	6.27	3.53	2.78	1.47	55	3	5.3	15.5	13.9	9.4	157	59	23.9361	23
1016	2	64	zhaoxian	1	1	2	2	1	1	2	2	1	0	45.2	6.12903	3.8	2.03	0.62	1.38	66	6	6.2	31.1	8.1	7.9	153	70.5	30.1166	1
1017	1	69	zhaoxian	1	1	2	2	1	1	2	2	1	0	45.4	5.73171	4.7	2.75	0.82	1.41	62	2	7.4	12.4	18.2	10	175	70	22.8571	8
1018	1	76	zhaoxian	2				1	1	2	2	1	0	46.5	6.28571	5.72	3.65	0.91	1.55	55	13	5.4	73.5	9.2	8	161	64	24.6904	2
1019	2	67	zhaoxian	1	1	2	2	1	1	2	2	1	0	46.7	15.0833	7.24	4.89	0.48	1.81	42	8	7.7	46.1	6.3	7.1	153	60	25.6312	29
1020	1	65	zhaoxian	1	1	2	2	1	1	2	2	1	0	47	10.9762	4.61	3.23	0.42	1.13	64	6	6.4	32.8	7.7	6.1	168	72	25.5102	8
1021	2	46	zhaoxian	1	1	2	2	1	1	2	2	1	0	48.7	2.91176	5.94	4.24	2.04	1.12	40	4	4.2	26	9.8	9	152	53	22.9398	12
1022	2	67	zhaoxian	1	1	2	2	1	1	2	2	1	0	48.9	1.40647	6.09	3.19	4.33	0.92	71	6	4.9	33.2	8.6	6.5	162	55	20.9572	2
1023	1	58	zhaoxian	1	1	2	2	1	1	2	2	1	0	49.8	2.62613	5.83	2.08	2.22	2.86	68	13	6.7	73.6	9.5	7.2	168	48	17.0068	6
1024	2	61	zhaoxian	1	3	2	1	1	4	2	1	4	1	49.9	4.88372	6.3	3.24	1.29	2	64	4	10.3	22.8	6.1	7.1	150	54	24	2
1025	2	71	zhaoxian	1	1	2	2	1	1	2	2	1	0	50.1	5.72973	4.24	2.1	0.74	1.48	105	5	10.5	29	8.6	7	156	62	25.4767	1
1026	2	71	zhaoxian	1	1	2	2	1	1	2	2	1	0	50.3	1.85271	4.78	2.6	2.58	1.13	75	4	6.8	27.8	9.7	7.1	157	59.4	24.0983	14
1027	1	53	zhaoxian	1	1	2	2	1	1	2	2	1	0	50.5	1.48883	5.33	3.02	3.58	1.09	74	20	5.9	114.5	6.8	6	172	85	28.7317	3
1028	1	68	zhaoxian	1	1	2	2	1	1	2	2	1	0	50.7	2.06422	4.5	2.54	2.18	1.13	51	9	5.6	53.1	9.5	7.8	162	87	33.1504	5.7
1029	1	61	zhaoxian	1	1	2	2	1	1	2	2	1	0	51.6	1.03011	8.21	2.38	7.97	0.99	73	13	7.3	78	9.6	8.2	170	68	23.5294	7.9
1030	2	62	zhaoxian					1	1	2	2	1	0	53.7	2.29143	4.01	1.87	1.75	1.47	54	17	4.4	106.8	11.3	13	162	60	22.8624	1.3
1031	1	54	zhaoxian	1	1	2	2	1	1	2	2	1	0	53.7	1.75145	3.03	1.49	1.73	0.91	74	7	5.4	42.8	10.3	7.6	166	86	31.2092	15
1032	1	67	zhaoxian	1	1	2	2	1	1	2	2	1	0	55.4	2.09174	4.56	2.93	2.18	0.98	70	14	7.6	93.3	8.6	6.3	171	67.5	23.084	6
1033	1	62	zhaoxian	1	1	2	2	1	1	2	2	1	0	55.9	1.8546	6.25	3.52	3.37	1.02	87	13	6.7	86.2	10.7	8.1	171	50	17.0993	1
1034	1	50	zhaoxian	1	1	2	2	1	1	2	2	1	0	56.5	1.78093	6.91	4.69	3.88	1.1	52	13	6.6	86	9.6	8.3	176	103	33.2515	1.3
1035	2	58	zhaoxian	1	1	2	2	1	1	2	2	1	0	60.9	2.50746	5.04	3.19	2.01	1.06	55	18	9.1	130.7	7.2	6.2	149	54	24.3232	1.4
1036	1	63	zhaoxian	1	1	2	1	1	1	2	1	1	0	66.2	10.1458	4.87	2.52	0.48	1.96	59	11	4.3	85.6	6.1	5.7	154	49	20.6612	1.3
1037	2	55	zhaoxian	1	1	2	2	1	1	2	2	1	0	67.8	2.79424	6.79	3.79	2.43	1.65	36	6	7.5	48.7	13.8	9.6	144	65	31.3465	14
1038	2	48	zhaoxian	1	1	2	2	1	1	2	2	1	0	68.4	3.75735	5.11	2.77	1.36	1.67	44	4	4.4	34.2	10.3	8.4	159	82	32.4354	9
1039	1	62	zhaoxian	1	1	2	2	1	1	2	2	1	0	68.8	3.80172	8.82	5.07	2.32	1.8	69	12	6.4	95.4	8.7	6.6	165	61.6	22.6263	18
1040	2	68	zhaoxian	1	1	2	2	1	1	2	2	1	0	69.6	2.96121	6.87	4.41	2.32	1.5	52	6	5.8	55	12.6	9.6	153	55	23.4952	14
1041	1	69	zhaoxian	1	1	2	2	1	1	2	2	1	0	69.8	1.43003	5.62	3.38	3.93	1.01	78	6	6.1	47.5	15.1	8.6	162	76	28.959	11
1042	2	60	zhaoxian	1	1	2	2	1	1	2	2	1	0	71.4	5.05	6.06	4.05	1.2	1.57	57	7	7.6	58.6	12.2	9.2	164	70	26.0262	8
1043	2	70	zhaoxian	1	1	2	2	1	1	2	2	1	0	71.5	2.65132	4.03	1.93	1.52	1.39	60	6	4.2	51.1	13.9	10.4	174	52	17.1753	9
1044	1	68	zhaoxian	1	1	2	2	1	1	2	2	1	0	72.6	1.76056	3.75	1.92	2.13	0.96	66	5	6	42.5	9.1	7.1	159	69	27.2932	13
1045	2	60	zhaoxian	2				1	1	2	2	1	0	73.4	2.58491	8.22	5.76	3.18	1.54	35	13	4.3	113.6	8.2	11.3	154	49.4	20.8298	3
1046	2	60	zhaoxian	1	1	2	2	1	1	2	2	1	0	73.6	3.21547	5.82	3.56	1.81	1.21	44	11	5.3	92	13.9	9.3	155	57	23.7253	17
1047	1	64	zhaoxian	1	3	2	2	1	3	2	2	3	1	73.6	3.58537	4.41	2.66	1.23	1.24	58	6	5.5	53.8	10.5	9.4	170	75	25.9516	9
1048	1	54	zhaoxian	1	1	2	2	1	1	2	2	1	0	75.8	4.65455	5.12	3.48	1.1	1.27	65	19	5.9	166.8	11.1	9.3	175	73	23.8367	12
1049	2	60	zhaoxian	1	1	2	2	1	1	2	2	1	0	76.4	3.28571	6.67	4.63	2.03	1.27	38	6	5.2	56	7.8	7.3	152	62	26.8352	7.3
1050	2	64	zhaoxian	1	1	2	2	1	1	2	2	1	0	77.3	3.08242	5.61	3.25	1.82	1.63	51	6	5.5	52.5	8	7.2	158	60	24.0346	12
1051	2	59	zhaoxian	1	1	2	2	1	1	2	2	1	0	78.8	1.89527	5.61	2.77	2.96	1.06	85	4	5.8	43.9	8.8	11.1	165	60	22.0386	1
1052	1	61	zhaoxian	1	1	2	2	1	1	2	2	1	0	82.8	3.71014	5.12	3.68	1.38	1.15	85	18	8	171.3	14.1	8.4	168	60	21.2585	2.6
1053	1	63	zhaoxian	1	3	2	2	2				3	1	83.3	2.65027	4.85	3.13	1.83	1.11	74	9	9	93.6	13.5	8.8	162	70	26.6728	6
1054	2	62	zhaoxian	1	1	2	2	1	1	2	2	1	0	83.8	3.375	4.86	2.78	1.44	1.25	49	4	6.3	44.5	12.5	7.7	155	66	27.4714	9
1055	2	59	zhaoxian	1	1	2	2	1	1	2	2	1	0	84.6	4.28736	7.46	5.33	1.74	1.65	34	9	6.4	87.3	6.5	7.2	159	61	24.1288	1.3
1056	1	59	zhaoxian	1	1	2	2	1	1	2	2	1	0	85.2	5.40741	2.92	1.54	0.54	1.05	73	8	6.3	86.5	12.6	9.4	169	72	25.2092	16.8
1057	2	68	zhaoxian	1	1	2	2	1	1	2	2	1	0	85.7	3.30405	4.89	2.54	1.48	1.34	55	6	4.7	58.6	10.3	7.4	156	60	24.6548	8
1058	1	49	zhaoxian	1	1	2	2	1	1	2	2	1	0	86.9	1.29563	5.04	2.58	3.89	1.08	78	19	5	190.5	7.5	6.5	168	55	19.487	7.5
1059	2	63	zhaoxian	1	1	2	2	1	1	2	2	1	0	88.2	5.72449	5.61	3.79	0.98	1.49	59	2	4.7	21.8	8.6	6.8	154	62	26.1427	11
1060	1	54	zhaoxian	1	1	2	2	1	3	2	2	3	1	89.2	2.89474	4.95	3.2	1.71	1.13	78	5	6.8	56.2	15.2	11	168	69	24.4473	6.7
1061	2	71	zhaoxian	1	1	2	2	1	1	2	2	1	0	90.9	2.12996	5.9	3.57	2.77	1.31	48	10	6.8	109	8	6.7	151	63	27.6304	4.7
1062	1	52	zhaoxian	1	1	2	2	1	1	2	2	1	0	91	2.51556	5.66	3.52	2.25	1.05	59	14	5.8	149.7	8.7	8.9	175	80	26.1224	6
1063	1	48	zhaoxian	1	3	2	2	1	3	2	2	3	1	92.3	1.24939	5.16	2.05	4.13	1.13	82	12	6	132.1	11	8.7	170	74	25.6055	8.7
1064	2	69	zhaoxian	1	1	2	2	1	1	2	2	1	0	92.5	2.75342	4.02	2.06	1.46	1.21	75	3	5.6	41.7	8.5	7.1	156	55	22.6003	2.1
1065	1	66	zhaoxian	1	1	2	2	1	1	2	2	1	0	96.9	0.885341	6.1	1.69	6.89	0.85	63	7	5	83.8	9.2	8.5	167	64.5	23.1274	11
1066	1	54	zhaoxian	1	1	2	2	1	1	2	2	1	0	101.1	4.20741	5.68	3.65	1.35	1.25	57	2	4.3	23.1	11.5	7.6	166	79	28.6689	4.4
1067	2	49	zhaoxian	1	1	2	2	1	1	2	2	1	0	102.7	1.94118	3.96	2.42	2.04	0.95	43	5	6.2	63.5	8.1	6.1	160	71	27.7344	4
1068	2	52	zhaoxian	1	1	2	2	1	1	2	2	1	0	103.3	2.62827	5.02	3.19	1.91	1.08	42	5	4.2	67.7	8	6.1	160	55	21.4844	1
1069	2	48	zhaoxian	1	1	2	2	1	1	2	2	1	0	110.2	2.17669	5.79	3.09	2.66	1.62	44	3	4.4	38.4	11.7	11.3	158	77	30.8444	23
1070	1	56	zhaoxian	1	1	2	2	1	1	2	2	1	0	114	2.10476	4.42	2.99	2.1	0.99	77	8	7.6	108	8.9	8.3	170	69	23.8754	2.4
1071	1	52	zhaoxian	1	3	2	2	1	3	2	2	3	1	116.3	1.51282	2.95	1.29	1.95	0.88	75	12	7.4	163.1	14	7.4	162	52	19.8141	12
1072	1	73	zhaoxian	1	1	2	2	1	1	2	2	1	0	123.6	1.52357	6.14	3.11	4.03	1.1	80	8	4.2	119.2	7.6	6.3	164	75	27.8852	1.4
1073	2	69	zhaoxian	1	1	2	2	1	1	2	2	1	0	124.7	2.4135	5.72	3.47	2.37	1.5	36	3	5.8	51.6	6.9	6.5	158	60	24.0346	11
1074	1	47	zhaoxian	1	3	2	2	1	3	2	2	3	1	126.8	2.22257	7.09	4.77	3.19	1.2	53	11	4.6	164	13.3	10.7	178	70	22.0932	1
1075	2	62	zhaoxian	1	3	2	2	1	3	2	2	3	1	130.4	4.99275	6.89	4.03	1.38	1.75	54	7	5.1	113.7	12.9	8.7	149	46	20.7198	13
1076	2	60	zhaoxian	1	1	2	2	1	1	2	2	1	0	135.4	5.94186	5.11	2.9	0.86	1.68	47	4	6.7	75.5	10.4	7.1	155	50	20.8117	15
1077	2	55	zhaoxian	1	1	2	2	1	1	2	2	1	0	140.4	2.04747	6.47	4.19	3.16	1.11	57	2	4.7	43.5	7.9	8.4	156	65	26.7094	5
1078	1	61	zhaoxian	1	1	2	2	1	1	2	2	1	0	143.7	2.19065	6.09	3.13	2.78	1.29	78	7	6.5	124.2	14.3	10.5	178	68	21.4619	3.5
1079	2	70	zhaoxian	1	1	2	2	1	1	2	2	1	0	144.8	2.48052	5.73	3.03	2.31	1.47	48	6	8.4	100.3	10.6	8.3	153	70	29.903	14
1080	2	59	zhaoxian	1	1	2	2	1	1	2	2	1	0	151.2	4.08125	6.53	4.48	1.6	1.39	58	7	7.4	129.3	5.7	5.4	158	61	24.4352	2.4
1081	1	65	zhaoxian	1	1	2	2	1	1	2	2	1	0	155.9	3.42932	6.55	4.44	1.91	1.32	56	16	5.7	285.9	8.5	6.4	170	65	22.4913	6.8
1082	1	49	zhaoxian	1	3	2	2	1	3	2	2	3	1	158.7	4.82716	3.91	2.32	0.81	1.06	78	5	8	92.5	7.5	6.8	165	70	25.7117	5.1
1083	1	68	zhaoxian	1	4	2	2	1	5	2	2	5	1	159.8	1.58545	4.36	2.39	2.75	0.94	56	7	4.9	135.6	14.3	7.8	158	68	27.2392	1.7
1084	2	59	zhaoxian	1	1	2	2	1	1	2	2	1	0	161.3	3.45498	7.29	4.68	2.11	1.5	53	5	5	102.4	7.3	6.3	152	59	25.5367	1.4
1085	2	57	zhaoxian	1	1	2	2	1	1	2	2	1	0	165.3	2.54497	4.81	3.01	1.89	1.11	57	4	5	77.5	6.2	6.5	160	56	21.875	1.4
1086	1	45	zhaoxian	1	1	2	2	1	1	2	2	1	0	167.2	5.4875	4.39	2.87	0.8	1.14	66	9	4.1	187.7	8.6	9.9	169	63	22.0581	8.3
1087	1	59	zhaoxian	1	1	2	2	1	1	2	2	1	0	168.3	0.740113	5.24	1.52	7.08	0.97	77	12	8.5	243.9	9.8	8	173	65	21.7181	1
1088	1	68	zhaoxian	1	1	2	2	1	1	2	2	1	0	171.1	5.18571	3.63	1.81	0.7	1.42	52	7	4.1	153.4	13.1	10.9	168	70	24.8016	6
1089	1	64	zhaoxian	1	1	2	2	1	1	2	2	1	0	174.1	3.78986	5.23	3.49	1.38	1.22	57	7	5.8	155.4	7.8	6.5	170	73	25.2595	2.8
1090	1	64	zhaoxian	1	1	2	2	1	1	2	2	1	0	178.8	2.63229	5.87	3.73	2.23	1.34	73	10	7.1	217.8	12.5	8.6	176	83	26.7949	6
1091	2	61	zhaoxian	1	1	2	2	1	1	2	2	1	0	192.5	1.64416	6.33	3.29	3.85	1.23	43	5	4.9	111.5	9.8	8.3	148	47	21.4573	7
1092	2	58	zhaoxian	1	1	2	2	1	1	2	2	1	0	193.7	3.976	4.97	3.36	1.25	1.28	47	5	5.1	118.3	10.3	6.2	155	60	24.974	1.4
1093	2	67	zhaoxian	1	1	2	2	1	1	2	2	1	0	195.9	3.85401	5.28	3.11	1.37	1.33	79	4	7.6	109.1	6	6.1	154	56	23.6128	13
1094	2	67	zhaoxian	1	1	2	2	1	1	2	2	1	0	200	9.36111	6.74	4.28	0.72	1.95	53	12	7.3	279.7	6.4	6.7	156	55	22.6003	7
1095	1	59	zhaoxian	1	3	2	2	1	3	2	2	3	1	202.8	2.76168	5.91	3.43	2.14	1.18	64	7	5.5	174.8	16.1	11.1	176	62	20.0155	16
1096	2	63	zhaoxian	1	1	2	2	1	1	2	2	1	0	203.5	5.19512	6.39	4.27	1.23	1.37	57	2	5.3	63.9	13.8	9.1	154	52	21.9261	12
1097	2	62	zhaoxian	1	1	2	2	1	1	2	2	1	0	214.2	1.21938	6.67	3.57	5.47	1.37	35	5	5	126.3	14.9	9.2	162	75	28.578	11
1098	1	58	zhaoxian	1	3	2	2	1	3	2	2	3	1	217	3.15541	4.67	2.67	1.48	1.11	68	10	6.6	261	5.4	6.7	172	91	30.7599	9
1099	1	44	zhaoxian	1	3	2	2	1	3	2	2	3	1	227.6	7.62791	14.4	2.6	82.4	0.8	120	10	6	281.9	24	11.5	183	90	26.8745	13
1100	2	70	zhaoxian	1	1	2	2	1	1	2	2	1	0	227.8	2.40602	3.2	1.13	1.33	1.35	52	17	3.7	458.5	7.6	7.5	150	46	20.4444	18
1101	1	51	zhaoxian	1	1	2	2	1	1	2	2	1	0	242.3	3.07477	5.91	1.38	16.18	0.82	47	5	7.3	155.5	14.8	9.8	165	70	25.7117	7
1102	1	66	zhaoxian	1	3	2	2	1	3	2	2	3	1	253.9	5.62195	4.61	2.56	0.82	1.43	74	15	7.9	458.8	9.4	7.9	161	60	23.1473	8
1103	2	43	zhaoxian	1	1	2	2	1	1	2	2	1	0	258.1	1.11709	3.53	1.69	3.16	0.85	32	4	4.5	123.9	14.1	9	167	85	30.478	7.9
1104	2	69	zhaoxian	1	1	2	2	1	1	2	2	1	0	258.4	4.04651	12.18	1.37	3.01	0.7	39	4	5.6	120.4	6.2	6.3	155	55	22.8928	1.6
1105	1	47	zhaoxian	1	1	2	2	1	1	2	2	1	0	267	0.877517	5.23	2.37	5.96	0.92	57	9	4.4	299.3	11.4	10.5	177	97	30.9617	12.4
1106	2	60	zhaoxian	1	1	2	2	1	1	2	2	1	0	268.2	2.78307	5.26	2.9	1.89	1.41	54	14	4.6	443	6.6	6.1	156	51	20.9566	1.3
1107	2	63	zhaoxian	1	1	2	2	1	1	2	2	1	0	294	2.03502	5.23	2.8	2.57	1.04	54	7	6.8	260.7	12.2	9.1	154	74.6	31.4556	6
1108	2	70	zhaoxian	1	1	2	2	1	1	2	2	1	0	295.9	4.32298	6.96	4.5	1.61	1.54	48	1	6.2	52.7	9.3	7.2	154	59	24.8777	3.8
1109	1	56	zhaoxian	1	1	2	2	1	1	2	2	1	0	306	5.11504	5.78	4.01	1.13	1.38	74	10	8.7	379.9	7.6	6.1	164	65	24.1672	12
1110	2	65	zhaoxian	1	1	2	2	1	1	2	2	1	0	314.6	2.18367	4.28	2.39	1.96	1.26	52	2	5.7	91.9	7.8	7.3	160	55	21.4844	2.3
1111	1	58	zhaoxian	1	3	1	2	1	3	2	2	3	1	317.8	3.79167	4.55	3.05	1.2	0.94	58	8	8.6	306.1	14.2	8.4	165	71	26.079	3.2
1112	2	64	zhaoxian	1	3	2	2	1	3	2	2	3	1	350.5	2.00361	5.55	2.87	2.77	1.2	59	4	6.2	170.2	10.1	9.2	160	58	22.6562	13.3
1113	1	71	zhaoxian	1	1	2	2	1	1	2	2	1	0	356.2	3.77064	4.11	2.7	1.09	0.95	111	9	8.4	370.5	7.1	8.4	175	70	22.8571	11
1114	2	69	zhaoxian	1	1	2	1	1	1	2	1	1	0	371.1	4.27586	6.2	4.07	1.45	1.81	85	4	9.2	201.4	7.4	6.5	146	54	25.3331	6
1115	1	65	zhaoxian	1	1	2	2	1	1	2	2	1	0	372	4.83908	4.21	3.09	0.87	0.92	63	16	8.6	711.3	6.7	5.8	158	60	24.0346	1.3
1116	2	65	zhaoxian	1	4	1	1	1	4	1	1	4	1	375.9	1.52924	5.23	2.51	3.42	1.01	44	3	5.7	161.4	9.7	8.6	165	52	19.1001	17
1117	2	68	zhaoxian	1	1	2	2	1	1	2	2	1	0	485.4	2.5288	4.83	2.65	1.91	1.22	100	5	7.1	274.4	6.9	6.4	162	80	30.4832	15
1118	1	59	zhaoxian	1	1	2	2	1	1	2	2	1	0	592.2	2.88696	25	5.4	52.6	0.7	41	7	5	511.2	13	9.3	165	74	27.1809	7.9
1119	1	65	zhaoxian	1	1	2	2	1	1	2	2	1	0	611.2	3.43571	4.81	3.23	1.4	1.04	76	11	5.1	781.4	8.5	7.4	165	80	29.3848	2.7
1120	1	57	zhaoxian	1	1	2	2	1	1	2	2	1	0	645.3	4.1118	6.62	4.12	1.61	1.8	67	4	7.1	351.9	18	12.4	175	70	22.8571	2.6
1121	2	52	zhaoxian	1	3	2	2	1	3	2	2	3	1	648	3.81818	6.3	4.5	1.65	1.11	75	4	8	349.7	16.8	11.2	166	80	29.0318	14
1122	1	65	zhaoxian	1	1	2	2	1	1	2	2	1	0	685.9	1.23573	4.98	2.02	4.03	0.89	85	4	8.6	337.3	11.9	9.6	163	67	25.2174	14
1123	1	60	zhaoxian	1	1	2	2	1	1	2	2	1	0	798.1	2.29	4.58	2.71	2	1.27	82	9	5.2	812.7	7.5	5.6	174	90	29.7265	9
1124	2	59	zhaoxian	2				1	1	2	2	1	0	810.2	1.14525	6.15	2.65	5.37	0.98	80	11	5.8	1065	18.2	12.9	158	60	24.0346	9
1125	2	69	zhaoxian	1	3	1	2	1	3	1	2	3	1	920.5	6.29762	5.29	3.24	0.84	1.73	52	7	5.4	743.2	12.2	9.4	158	60	24.0346	14
1126	1	54	zhaoxian	1	1	2	2	1	1	2	2	1	0	1115.8	1.64304	6.49	3.43	3.95	1.07	161	3	11.8	425.8	9	6.9	170	84	29.0657	5
1127	2	69	zhaoxian	1	1	2	2	1	1	2	2	1	0	1449.4	8.08791	7.36	4.37	0.91	2.2	87	1	8	276.8	7	6.3	157	67	27.1816	11
1128	1	54	zhaoxian	1	4	2	2	1	4	2	2	4	1	1667	2.94048	7.41	4.84	2.52	1.36	136	5	8.5	1024.9	6.2	7.6	176	55	17.7557	8
1129	2	69	zhaoxian	1	1	2	2	1	1	2	2	1	0	1675.2	4.65909	4.1	1.92	0.88	1.53	55	3	4.7	643.8	8.7	6.1	159	60	23.7332	18
1130	2	71	zhaoxian	1	1	2	2	1	1	2	2	1	0	2073.9	2.41549	3.43	1.24	1.42	1.43	53	1	5.1	367.7	7.6	5.7	154	72	30.3593	8
1131	1	69	zhaoxian	1	1	2	2	2				1	0	2999.4	2.03916	6.77	3.67	3.32	1.18	115	2	7.3	969	7.9	7	165	77	28.2828	8
1132	1	58	baihe	1	1	2	2	1	1	2	2	1	0	29.1	3.20382	5.03	2.53	1.57	1.37	61	8	4	26.7	11.5	7.4	166	63	22.8625	1.3
1133	2	65	baihe	1	1	2	2	1	1	2	2	1	0	29.3	3.68421	4.9	2.83	1.33	1.25	52	6	3.6	21.2	7.2	6.4	160	54	21.0937	8
1134	2	65	baihe	1	1	2	2	1	1	2	2	1	0	29.4	4.49451	4.09	2.5	0.91	1.13	91	2	9.2	7.3	12.2	5.9	159	60	23.7332	16
1135	2	58	baihe	1	1	2	2	1	1	2	2	1	0	29.5	5.91765	5.03	3.01	0.85	1.49	53	5	6.3	16.9	7.4	5.8	160	65	25.3906	6
1136	2	60	baihe	1	1	2	2	1	1	2	2	1	0	29.5	4.41593	4.99	2.92	1.13	1.51	42	4	5	16.3	5.9	5.8	151	60	26.3146	1.3
1137	1	61	baihe	1	3	2	2	1	3	2	2	3	1	29.5	3.48256	5.99	4.34	1.72	1.17	73	7	9.1	24.5	9	7.2	155	55	22.8928	18
1138	2	64	baihe	1	1	2	2	1	1	2	2	1	0	0.1	2.12	4.24	2.32	2	1.17	48	6	5.4	0.1	7.5	5.2	162	63.1	24.0436	6
1139	2	66	baihe	1	1	2	2	1	1	2	2	1	0	0.1	3.5302	5.26	3.52	1.49	1.25	50	11	7.2	0.1	7.4	5.9	162	65	24.7676	8
1140	2	62	baihe	1	1	2	2	1	1	2	2	1	0	0.1	4.51304	5.19	2.77	1.15	1.83	52	7	4.5	0.1	7.5	6.3	159	55	21.7555	11
1141	2	61	baihe	1	3	2	2	1	1	2	2	3	1	0.1	6.72816	6.93	4.4	1.03	1.66	45	8	8.2	0.1	8.7	7.1	154	50	21.0828	6.6
1142	2	67	baihe	1	1	2	2	1	1	2	2	1	0	0.1	5.50602	4.57	2.68	0.83	1.41	58	8	5.7	0.1	7.5	6	151	55	24.1217	3.7
1143	2	74	baihe	1	1	2	2	1	1	2	2	1	0	0.1	8.59375	5.5	3.92	0.64	1.24	49	5	7.8	15.6	7.4	6.5	143	54	26.4072	9
1144	1	60	baihe	1	1	2	2	1	1	2	2	1	0	0.1	3.59669	6.51	4.58	1.81	1.27	66	20	5.3	0.3	10.1	7	178	72	22.7244	7
1145	1	65	baihe	1	1	2	2	1	1	2	2	1	0	0.1	1.48534	4.56	2.76	3.07	1.05	65	7	4.9	0.1	6.7	6.8	175	65	21.2245	6
1146	1	67	baihe	1	1	2	2	1	1	2	2	1	0	0.1	6.50515	6.31	4.19	0.97	1.63	74	7	6.2	0.1	9.3	7.9	175	68	22.2041	7
1147	1	65	baihe	1	1	2	2	2				1	0	0.1	6.56667	3.94	2.01	0.6	1.57	72	8	5.6	0.1	8.2	5.6	170	74	25.6055	22
1148	2	68	baihe	1	1	2	2	1	1	2	2	1	0	0.2	9.29268	3.81	1.71	0.41	1.61	52	4	5.2	0.1	9.2	8.5	162	60	22.8624	1.4
1149	2	60	baihe	1	1	2	2	1	1	2	2	1	0	0.2	6.70588	5.7	3.51	0.85	1.77	50	4	6.4	0.1	9.8	7.2	165	50	18.3655	15
1150	2	64	baihe	1	1	2	2	1	1	2	2	1	0	0.2	4.40625	5.64	3.69	1.28	1.2	74	7	6.3	0.2	7	6.3	163	58	21.83	5
1151	2	57	baihe	1	1	2	2	1	1	2	2	1	0	0.2	4.04027	6.02	4.15	1.49	1.27	46	5	5.7	0.1	8.5	7.3	163	65	24.4646	1.8
1152	2	47	baihe	1	1	2	2	1	1	2	2	1	0	0.2	4.86607	5.45	3.53	1.12	1.4	47	4	5.4	0.1	6.9	7	161	70	27.0051	4.5
1153	2	54	baihe	1	1	2	2	1	1	2	2	1	0	0.2	12.25	4.9	2.92	0.4	1.6	51	4	9	0.1	6.2	6.6	155	50	20.8117	5
1154	2	55	baihe	1	1	2	2	1	1	2	2	1	0	0.2	3.87919	5.78	3.78	1.49	1.21	54	7	3.9	0.2	6.9	5.9	153	57	24.3496	6
1155	2	62	baihe	1	1	2	1	1	1	2	1	1	0	0.2	3.92105	5.96	3.99	1.52	1.4	50	8	6.1	0.2	7.4	5.9	152	60	25.9695	1.5
1156	2	55	baihe	1	1	2	1	1	1	2	1	1	0	0.2	6.02609	6.93	4.88	1.15	1.4	51	4	4.1	0.1	5.9	6.1	152	58	25.1039	1.3
1157	2	64	baihe	1	1	2	2	1	1	2	2	1	0	0.2	10.3519	5.59	3.19	0.54	1.79	64	4	8.1	0.1	8.3	6.3	151	50	21.9289	6
1158	2	65	baihe	1	1	2	2	1	1	2	2	1	0	0.2	4.71591	4.15	2.39	0.88	1.28	52	8	5.9	0.2	9.5	8.3	144	55	26.5239	1
1159	1	64	baihe	1	1	2	2	1	1	2	2	1	0	0.2	5.55172	4.83	3.02	0.87	1.39	69	8	6.7	0.2	7.8	6.8	175	60	19.5918	12
1160	1	50	baihe	1	1	2	2	1	1	2	2	1	0	0.2	6.264	7.83	5.06	1.25	2.22	49	3	6.3	0.1	10.7	10.7	173	63	21.0498	11
1161	1	65	baihe	1	1	2	2	1	1	2	2	1	0	0.2	3.3622	4.27	2.64	1.27	1.04	82	8	8.1	0.2	9.2	6.7	170	70	24.2215	8
1162	1	56	baihe	1	3	2	2	1	3	2	2	3	1	0.2	2.09622	6.1	3.99	2.91	1.09	56	4	5.1	0.1	8.3	7.1	167	65	23.3067	8
1163	1	48	baihe	1	1	2	2	1	1	2	2	1	0	0.2	9.93617	4.67	2.67	0.47	1.66	68	4	7.2	0.1	8.2	5.3	166	55	19.9594	7
1164	1	60	baihe	1	1	2	2	1	2	2	2	2	1	0.2	5.53333	4.98	3.58	0.9	1.22	68	5	5.1	0.1	8.3	6.3	166	60	21.7738	11
1165	1	50	baihe	1	1	2	2	1	1	2	2	1	0	0.2	5.77632	4.39	2.56	0.76	1.35	57	4	6.3	0.1	8.5	5.9	163	68	25.5937	3.1
1166	2	56	baihe	1	1	2	2	1	1	2	2	1	0	0.3	4.58389	6.83	4.42	1.49	1.52	49	6	5	0.2	6.1	5.6	162	55	20.9572	6
1167	2	63	baihe	1	1	2	2	1	1	2	2	1	0	0.3	5.4902	2.8	1.21	0.51	1.24	64	3	6.4	0.1	13.1	8.6	161	66	25.462	12
1168	2	60	baihe	1	1	2	2	1	1	2	2	1	0	0.3	3.1962	5.05	2.28	1.58	1.35	59	6	4.9	0.2	8.6	5.8	156	64	26.2985	4.7
1169	2	61	baihe	1	1	2	2	1	1	2	2	1	0	0.3	2.89262	4.31	2.29	1.49	1.19	50	3	5.3	0.1	7.7	6.5	153	60	25.6312	11
1170	2	68	baihe	1	1	2	2	1	1	2	2	1	0	0.3	1.88492	4.75	2.53	2.52	1.15	48	2	5.2	0.1	9.1	6.6	152	49	21.2084	1
1171	2	58	baihe	1	1	2	2	1	1	2	2	1	0	0.3	12.8444	5.78	3.43	0.45	1.83	54	2	6.5	0.1	5.5	6	151	50	21.9289	14
1172	2	58	baihe	1	1	2	2	1	1	2	2	1	0	0.3	6.85	5.48	4.09	0.8	1.15	45	9	3.7	0.3	7.5	6.1	145	46	21.8787	1.3
1173	1	65	baihe	1	3	1	2	1	3	1	2	3	1	0.3	5.55914	5.17	3.23	0.93	1.5	72	6	4.6	0.2	9.9	6.7	171	80	27.3588	1.9
1174	1	63	baihe	1	3	2	2	1	3	2	2	3	1	0.3	4.23333	3.81	1.53	0.9	1.64	92	5	8	0.2	17.2	8.3	170	58	20.0692	6
1175	1	67	baihe	1	1	2	2	1	1	2	2	1	0	0.3	4.37226	5.99	4.18	1.37	1.29	61	7	6.9	0.2	8	6.8	170	80	27.6817	1.3
1176	1	53	baihe	1	1	2	2	1	1	2	2	1	0	0.3	1.16897	6.78	4.55	5.8	1.46	58	5	6.9	0.2	7.6	6.3	169	62	21.7079	5
1177	1	55	baihe	1	3	2	2	1	3	2	2	3	1	0.3	3.91195	6.22	4.07	1.59	1.46	62	6	7	0.2	15.6	9.7	167	61	21.8724	13
1178	1	57	baihe	1	1	2	2	1	1	2	2	1	0	0.3	7.63793	4.43	2.74	0.58	1.31	60	5	6.8	0.2	9.9	5.8	167	60	21.5139	9
1179	1	77	baihe	1	1	2	2	1	1	2	2	1	0	0.3	6.01449	4.15	1.61	0.69	1.77	67	3	5.6	0.1	9.2	8.1	159	55.5	21.9532	11
1180	2	71	baihe	1	3	1	2	2				3	1	0.4	3.6242	5.69	3.72	1.57	1.26	51	4	4.9	0.2	6.2	6.2	157	60	24.3418	2
1181	2	64	baihe	1	1	2	1	1	1	2	1	1	0	0.4	2.10965	4.81	2.25	2.28	1.31	64	4	6.2	0.2	7.5	6.7	153	51.5	22.0001	5
1182	2	66	baihe	1	1	2	2	1	1	2	2	1	0	0.4	3.87081	8.09	5.48	2.09	1.65	58	6	4.7	0.3	7.1	6.3	151	58	25.4375	6
1183	2	65	baihe	1	1	2	2	1	1	2	2	1	0	0.4	2.10127	4.98	2.79	2.37	1.25	62	3	4.7	0.2	6.5	6	150	50	22.2222	2.7
1184	2	54	baihe	1	1	2	2	1	1	2	2	1	0	0.4	1.70449	6.46	3.53	3.79	1.38	56	6	4.5	0.3	8.5	7.7	150	50	22.2222	6
1185	1	71	baihe	1	1	2	2	1	1	2	2	1	0	0.4	2.02203	4.59	2.65	2.27	0.85	70	2	4.9	0.1	10.6	8.6	170	70	24.2215	1
1186	2	39	baihe	1	1	2	2	1	1	2	2	1	0	0.5	6.81481	5.52	3.42	0.81	1.72	42	1	2.9	0.1	8.3	6.8	158	60	24.0346	6
1187	2	68	baihe	1	1	2	2	1	1	2	2	1	0	0.5	4.28889	3.86	1.97	0.9	1.23	88	5	10.3	0.3	5.8	5.1	154	59	24.8777	6
1188	2	64	baihe	1	1	2	2	1	1	2	2	1	0	0.5	2.64103	4.12	2.07	1.56	1.36	63	3	5.4	0.2	5.9	6.1	151	55	24.1217	8
1189	2	60	baihe	1	1	2	2	1	1	2	2	1	0	0.5	8.86885	5.41	2.69	0.61	2.09	62	5	6.3	0.3	9.1	6	151	50	21.9289	4
1190	2	62	baihe	1	1	2	2	1	1	2	2	1	0	0.5	2.71489	6.38	4	2.35	1.44	48	1	5.2	0.1	7.3	7	148	53	24.1965	9
1191	1	64	baihe	1	1	2	2	1	1	2	2	1	0	0.5	10.2364	5.63	3.16	0.55	2	49	3	3.8	0.2	8.3	6.4	166	64	23.2254	4
1192	1	60	baihe	1	1	2	2	1	1	2	2	1	0	0.6	4.89691	4.75	3.24	0.97	1.1	97	10	7.5	0.7	8.6	8.2	175	78	25.4694	9
1193	2	57	baihe	1	1	2	2	1	1	2	2	1	0	0.7	3.71111	6.68	4.5	1.8	1.49	49	7	6.3	0.6	8.8	7.1	166	55	19.9594	1.3
1194	2	64	baihe	1	1	2	2	1	1	2	2	1	0	0.7	4.01266	6.34	4.64	1.58	1.36	51	1	5.6	0.1	8.9	8.2	151	67	29.3847	1.3
1195	1	68	baihe	1	1	2	2	1	1	2	2	1	0	0.7	6.54795	4.78	3.13	0.73	1.26	77	7	4.6	0.6	7.2	6.7	170	54	18.6851	18
1196	1	51	baihe	1	1	2	2	1	1	2	2	1	0	0.7	6.56098	5.38	3.22	0.82	1.61	76	7	6.7	0.6	8.3	5.3	176	76	24.5351	13
1197	2	58	baihe	1	1	2	2	1	1	2	2	1	0	0.8	6.5875	5.27	2.8	0.8	1.86	53	3	4.6	0.3	11.3	6.5	155	50	20.8117	7.2
1198	2	68	baihe	1	1	1	2	1	1	2	2	1	0	0.8	2.29644	5.81	3.09	2.53	1.24	56	5	3.6	0.5	8.4	6.2	137	55	29.3036	9
1199	1	63	baihe	1	1	2	2	1	1	2	2	1	0	0.8	11.32	5.66	4.07	0.5	1.36	62	5	6.9	0.5	9.5	6.9	171	65	22.2291	11
1200	2	69	baihe	1	1	2	2	1	1	2	2	1	0	0.9	2.95213	5.55	2.92	1.88	1.45	46	4	6.2	0.5	6.8	5.6	158	65	26.0375	9
1201	2	66	baihe	1	1	2	2	1	1	2	2	1	0	0.9	7.64516	4.74	3.06	0.62	1.24	43	2	8	0.3	6.6	5.9	153	77.5	33.1069	12
1202	2	67	baihe	1	1	2	2	1	1	2	2	1	0	0.9	6.46552	3.75	1.76	0.58	1.56	44	4	3.9	0.5	6.6	6	147	60	27.7662	6
1203	2	66	baihe	1	1	2	2	1	1	2	2	1	0	1	4.50781	5.77	3.84	1.28	1.53	43	5	8.4	0.6	7.7	6.8	160	60	23.4375	6
1204	2	66	baihe	1	1	2	2	1	1	2	2	1	0	1	3.85161	5.97	3.84	1.55	1.64	33	2	4.7	0.3	6.2	6.2	149	69.5	31.3049	5
1205	2	62	baihe	1	1	2	2	1	1	2	2	1	0	1.1	4.0979	5.86	3.62	1.43	1.59	47	7	4.8	0.9	6.7	6.6	165	73	26.8136	5
1206	2	57	baihe	1	1	2	2	1	1	2	2	1	0	1.1	7.47126	6.5	4.2	0.87	1.99	57	3	6.8	0.5	8.2	6.6	157	55	22.3133	1
1207	2	68	baihe	1	1	2	2	1	1	2	2	1	0	1.1	3.05063	4.82	2.61	1.58	1.47	47	4	5.2	0.5	7.9	6.8	155	53	22.0604	14
1208	2	72	baihe	1	1	2	2	1	1	2	2	1	0	1.1	6.08163	5.96	4.16	0.98	1.55	42	1	4.7	0.2	6.1	5.7	143	55	26.8962	1.3
1209	1	63	baihe	1	1	2	2	1	1	2	2	1	0	1.1	4.2037	4.54	2.77	1.08	1.26	91	12	8.8	1.6	8.2	5.2	170	60	20.7612	7
1210	1	60	baihe	1	1	2	2	1	1	2	2	1	0	1.1	1.61409	4.81	2.33	2.98	1	70	8	6.5	1.1	8.3	7	170	65	22.4913	2.9
1211	1	59	baihe	1	1	2	2	1	1	2	2	1	0	1.1	1.94787	4.11	2.32	2.11	0.81	61	3	4.4	0.5	6.1	7	164	60	22.3081	8
1212	2	66	baihe	1	3	2	2	1	3	2	2	3	1	1.2	7.09589	5.18	2.94	0.73	1.77	56	7	4.8	1	9.9	5.9	163	50	18.8189	14
1213	2	67	baihe	1	1	2	2	1	1	2	2	1	0	1.2	7.48485	4.94	2.94	0.66	1.73	66	6	8.4	0.9	7.2	5.7	157	55.1	22.3538	6
1214	2	67	baihe	1	1	2	2	1	1	2	2	1	0	1.3	4.9823	5.63	3.09	1.13	1.95	56	3	5	0.5	7.1	7.2	152	57	24.6711	1
1215	1	70	baihe	1	1	2	2	1	1	2	2	1	0	1.3	9.85417	4.73	3.37	0.48	1.31	48	3	5.5	0.5	7.9	7.2	168	86	30.4705	5
1216	2	72	baihe	1	1	2	2	1	1	2	2	1	0	1.4	1.01244	6.51	2.12	6.43	1.03	46	10	5.2	1.7	8.4	7.7	148	52	23.74	3.2
1217	1	64	baihe	1	1	2	2	1	1	2	2	1	0	1.4	1.85342	5.69	3.77	3.07	1.14	54	8	6.1	1.4	7.8	7	166	72	26.1286	1.3
1218	1	57	baihe	1	1	2	2	1	1	2	2	1	0	1.4	1.37805	5.65	3	4.1	0.92	57	6	5.9	1.1	8.4	7.4	165	65	23.8751	6
1219	2	64	baihe	1	1	2	2	1	1	2	2	1	0	1.5	1.56044	4.26	2.1	2.73	1.08	58	8	5.1	1.4	6.3	5.5	160	71	27.7344	3.4
1220	1	54	baihe	1	1	2	2	1	1	2	2	1	0	1.5	4.44944	3.96	2.55	0.89	0.79	71	19	7.9	3.2	8.5	8.1	168	65	23.03	16
1221	1	68	baihe	1	1	2	2	1	1	2	2	1	0	1.5	7.34615	3.82	2.24	0.52	1.26	66	8	4.1	1.4	5.8	5.8	165	60	22.0386	12
1222	1	81	baihe	1	1	2	2	1	1	2	2	1	0	1.5	8.90909	5.88	3.7	0.66	1.77	61	4	5.8	0.7	5.5	5.5	160	67	26.1719	1.3
1223	2	60	baihe	1	1	1	2	1	1	2	2	1	0	1.6	14.8478	6.83	4.12	0.46	2.01	70	7	7.4	1.3	8.6	7.2	162	67	25.5296	4.5
1224	2	67	baihe	1	1	2	2	1	1	2	2	1	0	1.6	3.93578	4.29	2.33	1.09	1.39	49	5	5.1	0.9	9	7.2	159	60	23.7332	6
1225	1	70	baihe	1	2	2	2	1	2	2	2	2	1	1.6	7.08235	6.02	3.51	0.85	1.86	70	9	5.9	1.7	8.6	6.8	158	60	24.0346	1
1226	1	60	baihe	1	2	2	2	2				2	1	1.6	3.9898	3.91	2.25	0.98	1.19	63	7	4.6	1.4	8.3	6	158	55	22.0317	12
1227	2	56	baihe	1	1	2	2	1	1	2	2	1	0	1.7	3.53642	5.34	3.15	1.51	1.24	48	5	5.7	1.1	6	5.7	161	65	25.0762	3
1228	1	57	baihe	1	1	2	2	1	1	2	2	1	0	1.7	1.30673	5.24	2.3	4.01	1.06	51	6	5.5	1.2	11.2	7.1	180	76	23.4568	6
1229	1	72	baihe	1	1	2	1	1	1	2	1	1	0	1.7	1.1875	3.99	2.09	3.36	0.92	57	7	5.7	1.4	8.4	5.8	169	72	25.2092	3.7
1230	1	64	baihe	1	3	2	2	1	3	2	2	3	1	1.7	7.89062	5.05	2.83	0.64	1.68	61	7	3.6	1.4	10.4	6.8	161	65	25.0762	16
1231	2	75	baihe	1	1	2	2	1	1	2	2	1	0	1.8	5.05556	6.37	4.65	1.26	1.17	50	6	4	1.2	10.6	7.7	161	60	23.1473	17
1232	2	51	baihe	1	1	2	2	1	1	2	2	1	0	1.8	3.35032	5.26	3.43	1.57	1.33	54	9	5.1	2	8.5	7.1	168	65	23.03	17
1233	2	62	baihe	1	3	2	2	1	3	2	2	3	1	1.8	9.98485	6.59	4.48	0.66	1.66	59	5	5	1.2	8.3	9.2	156	60	24.6548	23
1234	2	64	baihe	1	1	2	2	1	1	2	2	1	0	1.8	4.13043	4.75	2.74	1.15	1.42	62	7	5.3	1.5	7	7	154	69	29.0943	7.3
1235	2	55	baihe	1	1	2	2	1	1	2	2	1	0	1.9	1.76487	6.23	3.62	3.53	1.07	56	7	5.5	1.6	8.1	6.2	157	56.5	22.9218	5
1236	2	52	baihe	1	1	2	2	1	1	2	2	1	0	1.9	9.10448	6.1	4.26	0.67	1.36	49	3	6.1	0.7	8.6	6.4	156	48	19.7239	7
1237	1	63	baihe	1	1	2	2	1	1	2	2	1	0	1.9	3.80892	5.98	4.2	1.57	1.26	44	9	4.8	2.1	11.1	5.5	170	65	22.4913	14.4
1238	1	58	baihe	1	2	2	2	1	1	2	2	2	1	1.9	3.68456	5.49	3.87	1.49	1.03	72	9	4	2	10.4	7.8	167	58	20.7967	13
1239	1	67	baihe	1	1	2	2	2				1	0	1.9	4.69355	5.82	3.26	1.24	1.79	69	8	6.3	1.7	8.4	7.2	161	60	23.1473	6
1240	1	61	baihe	1	1	2	2	1	1	2	2	1	0	1.9	3.82906	4.48	2.94	1.17	1.17	65	8	6.5	1.8	8.6	5.8	158	68	27.2392	2.4
1241	2	49	baihe	1	1	2	2	1	1	2	2	1	0	2	4.51961	4.61	2.55	1.02	1.35	53	4	4.4	1	9	5.8	165	65	23.8751	7
1242	1	69	baihe	1	1	2	2	1	2	2	2	2	1	2	6.21739	4.29	2.57	0.69	1.26	75	7	8.4	1.6	5.8	5.8	167	65	23.3067	3
1243	1	54	baihe	1	1	2	2	1	1	2	2	1	0	2	4.31034	5	3.08	1.16	1.37	73	17	7.1	4	12.6	7.9	165	63	23.1405	1
1244	2	65	baihe	1	1	2	2	1	1	2	2	1	0	2.1	2.68041	5.2	2.79	1.94	1.47	70	12	6.8	3.1	9.7	7.4	160	62	24.2187	16
1245	2	62	baihe	1	1	2	2	1	1	2	2	1	0	2.1	4.19653	7.26	4.84	1.73	1.86	48	8	3.7	2.1	5.7	5.8	140	51	26.0204	2
1246	1	66	baihe	1	1	2	2	1	1	2	2	1	0	2.1	1.3543	6.46	3.4	4.77	0.95	72	10	5.7	2.5	12.4	7.9	175	74	24.1633	2.5
1247	1	62	baihe	1	1	2	1	1	1	2	1	1	0	2.1	1.91102	4.51	2.88	2.36	0.85	65	12	7.8	3.1	6.8	5	164	65	24.1672	5
1248	2	74	baihe	1	1	2	2	1	1	2	2	1	0	2.2	2.80508	6.62	4.19	2.36	1.36	51	4	4.2	1.2	9.9	7.1	151	55	24.1217	16
1249	1	45	baihe	1	1	2	2	1	1	2	2	1	0	2.2	1.95107	6.38	3.78	3.27	0.99	67	12	5.5	3.1	11.2	7.4	179	75	23.4075	18
1250	1	68	baihe	1	1	2	2	1	1	2	2	1	0	2.2	2.64497	4.47	2.81	1.69	0.95	65	4	5.3	1.2	6.4	5.7	169	66	23.1084	8
1251	1	54	baihe	1	1	2	2	1	1	2	2	1	0	2.2	3.46835	5.48	3.88	1.58	1.04	66	11	3.8	2.9	9.5	8	168	72	25.5102	1.1
1252	1	54	baihe	1	3	2	2	1	1	2	2	3	1	2.2	1.64894	4.65	2.64	2.82	1.04	62	5	2.6	1.5	6.6	6	165	75	27.5482	6
1253	1	60	baihe	1	1	2	2	1	1	2	2	1	0	2.2	10.0625	4.83	3.11	0.48	1.32	63	7	7.2	1.8	5.9	5.6	164	65	24.1672	17
1254	1	70	baihe	1	1	2	2	1	1	2	2	1	0	2.2	8.98276	5.21	3.3	0.58	1.58	63	7	5.9	1.9	6.9	6.6	160	60	23.4375	9
1255	2	58	baihe	1	1	2	2	1	1	2	2	1	0	2.3	5.06604	5.37	3.43	1.06	1.55	56	6	5.7	1.7	7.9	6.8	149	51	22.9719	6
1256	1	65	baihe	1	1	2	2	1	1	2	2	1	0	2.3	7.37838	5.46	3.54	0.74	1.45	49	7	4.2	1.9	9.3	8.7	173	70	23.3887	6.5
1257	1	69	baihe	1	1	2	2	1	1	2	2	1	0	2.3	4.8125	3.85	2.17	0.8	1.23	58	8	4.1	2.1	6.2	5.4	170	75	25.9516	1.3
1258	1	60	baihe	1	1	2	2	1	1	2	2	1	0	2.3	4.91892	5.46	4.12	1.11	1.03	58	9	4.4	2.4	9.8	8.4	165	67	24.6097	7
1259	1	61	baihe	1	1	2	2	1	1	2	2	1	0	2.3	4.01242	6.46	4.34	1.61	1.43	69	7	5.1	1.8	8.5	7.7	165	65	23.8751	5
1260	2	59	baihe	1	1	2	2	1	1	2	2	1	0	2.4	1.29535	8.07	4.12	6.23	1.42	47	4	6.3	1.2	10.7	8.2	161	62	23.9188	14
1261	2	61	baihe	1	1	2	2	1	1	2	2	1	0	2.4	13.3333	5.2	2.47	0.39	2.2	40	5	4.9	1.4	6	5.8	160	60	23.4375	2
1262	2	54	baihe	1	1	2	2	1	1	2	2	1	0	2.4	5.42453	5.75	3.54	1.06	1.68	65	10	4.5	3	4.9	7.4	158	63	25.2363	16
1263	2	69	baihe	2				1	1	2	2	1	0	2.4	5.12	5.12	3.37	1	1.49	49	2	5.9	0.7	6.8	7.3	156	55	22.6003	9
1264	1	64	baihe	1	1	2	1	1	1	2	1	1	0	2.4	5.92793	6.58	5.21	1.11	1.16	91	11	7.4	3.2	9.1	7.3	172	75	25.3515	6
1265	1	59	baihe	1	1	2	2	1	1	2	2	1	0	2.4	2.88696	3.32	1.83	1.15	1.04	60	5	4.7	1.5	8.3	5.4	160	65	25.3906	5.3
1266	2	64	baihe	1	1	2	2	1	1	2	2	1	0	2.5	2.78519	7.52	5.13	2.7	1.36	72	7	8.3	2.1	8.5	6.3	155	60	24.974	6
1267	2	65	baihe	1	1	2	1	1	1	2	1	1	0	2.5	3.26452	5.06	2.69	1.55	1.2	40	5	6	1.6	6	5.6	154	64	26.986	11
1268	1	61	baihe	1	1	2	2	1	1	2	2	1	0	2.5	1.01027	5.9	2.39	5.84	1.12	58	9	5.5	2.7	7.1	5.7	170	68	23.5294	3.9
1269	1	51	baihe	1	1	2	2	1	1	2	2	1	0	2.5	6.30682	5.55	3.88	0.88	1.36	54	8600	5.6	2.4	8.5	5.4	160	55	21.4844	12
1270	2	57	baihe	1	1	2	2	1	1	2	2	1	0	2.6	6.7027	7.44	5.66	1.11	1.53	45	2	4.9	0.8	12.6	8.2	165	65	23.8751	9
1271	2	62	baihe	1	2	2	2	1	2	2	2	2	1	2.6	7.40845	5.26	2.57	0.71	2.14	52	3	5.8	0.9	24.3	9.9	160	54.5	21.2891	18
1272	2	60	baihe	1	1	2	2	1	1	2	2	1	0	2.6	9.86154	6.41	4.35	0.65	1.87	60	7	9.2	2.1	7.3	7.7	150	69	30.6667	9
1273	1	66	baihe	1	1	2	2	1	1	2	2	1	0	2.6	4.24793	5.14	3.33	1.21	1.4	58	7	5.9	2.2	7.5	6.6	168	82.5	29.2304	11
1274	1	48	baihe	1	2	2	2	1	2	2	2	2	1	2.6	10	3.8	2.58	0.38	1.09	52	5	6.4	1.5	10.5	6.6	165	59.5	21.8549	12.6
1275	2	46	baihe	1	1	2	2	1	1	2	2	1	0	2.7	8.5283	4.52	2.77	0.53	1.48	47	4	5.6	1.4	10.1	5.9	153	51	21.7865	8
1276	2	64	baihe	1	1	2	2	1	1	2	2	1	0	2.7	3.82963	5.17	3.42	1.35	1.36	53	7	4.9	2.3	7	6.5	145	68	32.3424	1.3
1277	1	55	baihe	1	1	2	2	1	1	2	2	1	0	2.7	5.21429	4.38	2.58	0.84	1.33	53	10	5.2	3.2	8.9	6.1	170	65	22.4913	1
1278	1	57	baihe	2				1	1	2	2	1	0	2.7	4.8503	8.1	5.38	1.67	1.53	69	1	5.1	0.4	10.1	6.6	167	60	21.5139	1
1279	1	59	baihe	1	1	2	2	1	1	2	2	1	0	2.7	5.41489	5.09	3.28	0.94	1.41	56	3	4.4	1.1	7.3	6.6	164	56	20.8209	13
1280	1	54	baihe	1	2	2	2	1	2	2	2	2	1	2.7	6.5	3.9	2.46	0.6	1.15	59	8	4.5	2.7	12.6	9.3	157	54	21.9076	15
1281	1	60	baihe	1	1	2	2	1	1	2	2	1	0	2.8	6.12048	5.08	3.78	0.83	1.02	85	7	8.5	2.2	9.4	6.8	170	66	22.8374	3.9
1282	1	62	baihe	1	1	2	2	1	1	2	2	1	0	2.8	2.59677	6.44	4.42	2.48	1.12	66	16	6.6	5.2	8.9	7.6	165	70	25.7117	4.8
1283	1	67	baihe	1	1	2	2	1	1	2	2	1	0	2.8	3.01299	4.64	2.6	1.54	1.21	55	8	4.3	2.8	7	6.4	161	61	23.533	1.7
1284	2	60	baihe	1	1	2	2	2				1	0	2.9	3.84615	4.5	2.76	1.17	1.21	41	5	3.7	1.7	9.7	7.4	153	60	25.6312	1
1285	2	70	baihe	1	1	2	2	1	1	2	2	1	0	3	3.98137	6.41	3.56	1.61	2.06	50	4	6.7	1.6	8.7	6.2	158	50	20.0288	13
1286	1	65	baihe	1	1	2	2	1	1	2	2	1	0	3	8.13115	4.96	3.39	0.61	1.41	68	4	8.7	1.4	7.1	5.9	165	60	22.0386	6
1287	1	53	baihe	1	3	2	2	1	1	2	2	3	1	3	1.56098	4.48	2.66	2.87	0.75	78	6	5.9	2.3	9.3	7.8	160	64	25	8
1288	1	55	baihe	1	1	2	2	1	1	2	2	1	0	3.1	6.22222	5.6	2.98	0.9	2.14	57	14	5.5	5	8.3	6.8	169	63.5	22.2331	8
1289	2	61	baihe	1	1	2	2	1	1	2	2	1	0	3.2	7.92045	6.97	4.92	0.88	1.8	57	6	9	2.3	7.6	5.6	161	55	21.2183	12
1290	2	61	baihe	1	1	2	2	1	1	2	2	1	0	3.2	4.55556	4.1	2.58	0.9	1.13	49	5	5	2.1	10.6	8.4	157	52	21.0962	9
1291	1	55	baihe	1	5	1	2	1	5	1	2	5	1	3.2	2.81646	4.45	2.7	1.58	1.11	74	6	4.4	2.3	12.6	8.2	168	73	25.8645	13
1292	2	66	baihe	1	1	2	2	1	1	2	2	1	0	3.3	1.32667	5.97	3.37	4.5	1.09	60	4	6.2	1.8	10.5	7.6	148	61	27.8488	6.6
1293	1	65	baihe	1	1	2	1	1	1	2	1	1	0	3.3	6.0137	4.39	2.86	0.73	1.27	56	7	5	2.9	8.3	6.7	169	67	23.4586	4
1294	1	62	baihe	1	1	2	1	1	1	2	1	1	0	3.3	7.45588	5.07	2.81	0.68	1.74	70	10	4.9	3.8	8.8	6.6	165	68	24.977	4.7
1295	1	65	baihe	1	3	2	2	1	3	2	2	3	1	3.3	4.21296	4.55	3.1	1.08	1.06	72	6	4.8	2.4	7.1	7.3	158	57	22.8329	12
1296	2	57	baihe	1	1	2	2	1	1	2	2	1	0	3.4	4.39844	5.63	3.93	1.28	1.29	55	8	4.5	3.2	7.4	7.1	158	60	24.0346	4
1297	2	60	baihe	2				1	1	2	2	1	0	3.4	2.81215	5.09	2.83	1.81	1.61	52	7	4.2	2.9	6.6	6.5	156	55	22.6003	5.1
1298	2	64	baihe	1	2	2	2	1	2	2	2	2	1	3.4	3.0603	6.09	3.67	1.99	1.14	55	3	4.9	1.5	8.4	7.3	155	56	23.3091	9
1299	1	70	baihe	1	1	2	2	1	1	2	2	1	0	3.4	3.58286	6.27	4.4	1.75	1.58	60	3	8.3	1.4	6.6	5.5	170	70	24.2215	17
1300	1	55	baihe	1	1	2	2	1	1	2	2	1	0	3.4	7.94118	5.4	3.83	0.68	1.23	61	8	6.6	3.2	7.6	7.2	170	65	22.4913	6
1301	1	66	baihe	1	1	2	2	1	1	2	2	1	0	3.4	5.32609	4.9	3.03	0.92	1.31	74	8	6.7	3.4	8.9	6.2	164	58	21.5645	7.8
1302	2	61	baihe	1	1	2	2	1	1	2	2	1	0	3.5	3.53425	5.16	3.36	1.46	1.2	51	13	6.6	5.2	7.8	5.8	129	60	36.0555	1.3
1303	1	60	baihe	1	1	2	2	1	1	2	2	1	0	3.5	3.13772	5.24	3.07	1.67	1.52	68	4	5.2	1.8	6.3	5.2	165	65	23.8751	1
1304	1	61	baihe	1	1	2	2	1	1	2	2	1	0	3.5	8.98182	4.94	3.43	0.55	1.3	65	9	4.8	3.6	8.1	6.7	165	69	25.3444	1.3
1305	1	69	baihe	1	1	2	2	1	1	2	2	1	0	3.5	3.93023	5.07	3.51	1.29	1.31	74	11	6.9	4.4	10.1	7.9	163	63	23.7118	2
1306	2	64	baihe	1	3	2	2	1	1	2	2	3	1	3.6	3.18779	6.79	4.74	2.13	1.23	44	2	4.1	1.2	8.7	7.7	160	55	21.4844	14
1307	2	68	baihe	1	1	2	1	1	1	2	1	1	0	3.6	6.96364	3.83	1.44	0.55	1.69	83	5	6.5	2.2	6.7	5.8	159	66	26.1066	6
1308	1	67	baihe	1	3	2	2	1	3	2	2	3	1	3.6	3.11017	3.67	1.92	1.18	1.36	100	14	7.4	5.7	6.8	7.1	168	67	23.7387	2
1309	1	59	baihe	1	1	2	2	1	1	2	2	1	0	3.6	2.60731	5.71	3.36	2.19	1.41	66	10	8	4.2	9.5	7.4	160	54	21.0937	18
1310	2	57	baihe	1	1	2	2	1	1	2	2	1	0	3.7	4.1	6.15	3.81	1.5	1.76	52	9	5.3	3.9	9.4	6.8	158	55	22.0317	9
1311	1	69	baihe	1	1	2	2	1	1	2	2	1	0	3.7	1.20253	5.7	2.6	4.74	0.84	64	10	6.6	4.5	6.4	7.1	175	65.2	21.2898	22
1312	1	63	baihe	1	1	2	2	1	1	2	2	1	0	3.7	2.7033	4.92	2.41	1.82	1.71	72	10	8.2	4.6	8.9	6.6	168	65	23.03	1.3
1313	1	53	baihe	1	1	2	2	1	1	2	2	1	0	3.7	2.24354	6.08	3.3	2.71	1.14	64	13	4.9	5.7	8.8	6.3	168	70	24.8016	5
1314	1	64	baihe	1	1	2	2	1	1	2	2	1	0	3.7	5.48235	4.66	2.73	0.85	1.32	70	16	8.4	6.8	8.1	6.9	163	62.5	23.5237	3.6
1315	1	65	baihe	1	4	2	2	1	4	2	2	4	1	3.7	3.01575	3.83	2.65	1.27	0.87	65	3	6.6	1.5	7.5	6.3	157	63	25.5588	16.7
1316	1	58	baihe	1	1	2	2	1	1	2	2	1	0	3.7	3.78344	5.94	4.58	1.57	1.08	66	10	6.6	4.4	8.5	7.2	156	70	28.764	6
1317	2	68	baihe	1	1	2	1	1	1	2	1	1	0	3.8	5.36364	6.49	4.21	1.21	1.47	48	6	6.5	2.7	8.6	6.8	161	69	26.6193	18
1318	2	62	baihe	1	1	2	2	1	1	2	2	1	0	3.8	4.65049	4.79	2.73	1.03	1.64	49	6	7.2	2.7	6.6	5.4	162	55	20.9572	1.9
1319	2	38	baihe	1	1	2	2	1	1	2	2	1	0	3.8	1.96	3.92	2.14	2	1.09	46	9	7.7	3.9	8.8	6.3	159	65	25.711	4
1320	2	63	baihe	1	1	2	2	1	1	2	2	1	0	3.8	2.56024	4.25	2.44	1.66	1.11	42	3	5.6	1.3	7.2	6.5	153	52.5	22.4273	7
1321	2	64	baihe	1	1	2	2	1	1	2	2	1	0	3.8	3.34225	6.25	3.74	1.87	1.59	44	4	4.3	1.8	6.7	5.5	148	50	22.8269	1
1322	1	60	baihe	1	1	2	2	1	1	2	2	1	0	3.8	5.46067	4.86	2.59	0.89	1.54	71	16	5	7.1	6.4	5.8	168	65	23.03	1.3
1323	1	58	baihe	1	1	2	2	1	1	2	2	1	0	3.8	3.92405	6.2	3.78	1.58	1.3	68	9	4.5	4	10.2	6.2	164	65	24.1672	7
1324	2	63	baihe	1	1	2	2	1	1	2	2	1	0	3.9	4.03731	5.41	3.87	1.34	1.28	44	3	6.8	1.7	6.9	5.3	169	70	24.5089	1.3
1325	2	58	baihe	1	1	2	2	1	1	2	2	1	0	3.9	3.31902	5.41	3.25	1.63	1.14	50	9	6	4	6.7	6.6	157	62	25.1532	3.6
1326	2	54	baihe	1	1	2	2	1	1	2	2	1	0	3.9	9.10769	5.92	3.79	0.65	1.59	55	11	7.4	5	6.6	6.9	151	54.5	23.9025	8.5
1327	1	55	baihe	1	1	2	2	1	1	2	2	1	0	3.9	1.37613	6.11	2.98	4.44	1.03	79	15	6.5	7	7.6	6.8	173	65	21.7181	9
1328	1	62	baihe	1	1	2	2	1	1	2	2	1	0	3.9	3.04132	3.68	2.03	1.21	0.95	67	12	11.4	5.5	10.5	7.8	170	65	22.4913	13
1329	2	56	baihe	1	1	2	2	1	1	2	2	1	0	4	3.20197	6.5	3.86	2.03	1.88	51	6	5.3	3.1	6.2	6.4	166	65	23.5883	6
1330	1	72	baihe	1	1	2	2	1	1	2	2	1	0	4	1.60096	3.33	1.77	2.08	0.82	67	10	5.7	4.6	11.8	7.1	167	79.5	28.5059	5
1331	1	72	baihe	1	1	2	2	1	2	2	2	2	1	4	1.22881	4.35	1.68	3.54	0.86	66	5	5.7	2.7	9.7	6.9	163	63	23.7118	16.5
1332	1	62	baihe	1	2	2	2	1	1	2	2	2	1	4	8.825	3.53	1.85	0.4	1.28	56	12	6.4	5.5	9.1	6.1	161	63	24.3046	13
1333	1	62	baihe	1	1	2	2	1	1	2	2	1	0	4	2.10744	5.1	2.66	2.42	1.11	81	8	4.6	4	7.9	6.2	160	68	26.5625	6
1334	1	69	baihe	1	1	2	2	1	2	2	2	2	1	4	2.56818	4.52	2.41	1.76	1.19	58	6	4.7	2.7	9.6	7.7	158	56	22.4323	15
1335	2	65	baihe	1	1	2	2	1	1	2	2	1	0	4.1	6.30682	5.55	3.53	0.88	1.53	54	6	6.2	3	5.5	6.5	160	54	21.0937	13
1336	2	68	baihe	1	1	2	2	1	1	2	2	1	0	4.1	6.47619	6.8	3.64	1.05	2.11	67	11	7.7	5.5	8.1	6	155	55	22.8928	1.3
1337	2	63	baihe	1	1	2	2	1	1	2	2	1	0	4.1	4.50549	4.1	2.1	0.91	1.39	56	5	7.1	2.7	6.9	6.9	148	47	21.4573	6.2
1338	1	56	baihe	1	1	2	2	1	1	2	2	1	0	4.1	7.94737	7.55	4.74	0.95	2.35	70	16	6.8	7.4	13.5	6.9	170	75	25.9516	15
1339	1	58	baihe	1	1	2	2	1	1	2	2	1	0	4.1	4.192	5.24	3.31	1.25	1.52	74	13	6.2	6.1	7.6	6.2	160	62	24.2187	6
1340	2	65	baihe	1	1	2	2	1	1	2	2	1	0	4.2	1.0279	7	2.35	6.81	1.16	56	12	5.8	5.8	7.5	6.2	160	68	26.5625	3
1341	1	57	baihe	1	1	2	2	1	1	2	2	1	0	4.2	3.5	3.29	1.57	0.94	1.11	61	10	5.4	5.2	7.1	6	170	70	24.2215	2.5
1342	1	54	baihe	1	1	2	2	1	1	2	2	1	0	4.2	8	5.2	3.42	0.65	1.42	71	15	7.4	7.3	9.2	6.7	170	55.5	19.2042	4
1343	1	65	baihe	1	3	2	2	2				3	1	4.2	9.8	5.39	3.5	0.55	1.66	51	7	5.7	3.6	13	8	175	74	24.1633	23
1344	1	58	baihe	1	1	2	2	1	1	2	2	1	0	4.2	1.48095	3.11	0.92	2.1	1.03	83	12	6.4	6	7.3	6.4	170	65	22.4913	7
1345	2	67	baihe	1	1	2	2	1	1	2	2	1	0	4.3	2.40708	5.44	2.76	2.26	1.26	55	3	6.1	1.9	6.6	5.9	162	58	22.1003	11
1346	2	57	baihe	1	1	2	2	1	1	2	2	1	0	4.3	4.62222	8.32	5.97	1.8	1.46	45	16	6.6	7.9	8.7	7.9	156	56	23.0112	6
1347	1	58	baihe	1	1	2	2	1	1	2	2	1	0	4.3	3.51685	6.26	3.99	1.78	1.29	55	6433	5.1	3.1	8.5	5	169	60	21.0077	12.5
1348	1	68	baihe	1	1	2	2	2				1	0	4.3	1.93296	3.46	1.49	1.79	1.05	61	14	4.3	7.1	8.5	7	161	58.5	22.5686	1.6
1349	1	73	baihe	1	1	2	2	1	1	2	2	1	0	4.3	5.95041	7.2	5.97	1.21	1.08	74	14	5.1	6.9	8.4	6.8	158	52.5	21.0303	6
1350	2	55	baihe	1	1	2	2	1	1	2	2	1	0	4.4	3.615	7.23	5.33	2	1.37	57	7	4.1	3.5	7.7	6.2	158	58	23.2335	14
1351	1	57	baihe	1	2	2	2	1	2	2	2	2	1	4.4	2.83871	2.64	1.42	0.93	0.81	78	11	7.2	5.6	11.9	6.6	173	92	30.7394	11
1352	2	58	baihe	1	1	2	2	1	1	2	2	1	0	4.5	12.3469	6.05	3.48	0.49	1.96	42	6	5.2	3.1	5.6	6.1	158	50	20.0288	21
1353	2	69	baihe	1	1	2	2	1	1	2	2	1	0	4.5	2.33333	4.9	2.41	2.1	1.13	62	3	8.9	1.8	5.8	5.8	150	50	22.2222	6
1354	1	60	baihe	1	1	2	1	1	1	2	1	1	0	4.5	3.63542	3.49	2.05	0.96	1.05	69	11	5.4	5.8	6.7	6.2	174	60	19.8177	2.3
1355	1	63	baihe	1	1	2	2	1	1	2	2	1	0	4.5	6.43077	4.18	2.74	0.65	1.21	56	8	4.1	4.1	8.3	5.8	169	60	21.0077	5
1356	1	60	baihe	1	1	2	2	1	1	2	2	1	0	4.5	6.12871	6.19	3.87	1.01	2.03	90	2	9.1	1.3	30	9.3	166	61	22.1367	2
1357	1	73	baihe	1	1	2	1	1	1	2	1	1	0	4.5	6.34021	6.15	4.17	0.97	1.52	71	5	5	2.7	9.4	6.8	155	52	21.6441	9.5
1358	2	54	baihe	1	1	2	2	1	1	2	2	1	0	4.6	6.13514	4.54	2.5	0.74	1.49	56	15	6.5	7.9	7.1	6.3	168	77	27.2817	1.3
1359	2	58	baihe	1	1	2	2	1	1	2	2	1	0	4.6	3.54135	4.71	2.55	1.33	1.39	52	3	3.6	2	7.2	5.8	147	41	18.9736	1.3
1360	2	65	baihe	1	1	2	2	1	1	2	2	1	0	4.7	4.02727	4.43	2.44	1.1	1.55	49	8	5.2	4.3	9.5	7.2	160	55	21.4844	16
1361	2	48	baihe	1	1	2	2	1	1	2	2	1	0	4.7	11.3617	5.34	2.9	0.47	1.98	49	8	7.5	4.4	6.5	6.6	153	45	19.2234	0.6
1362	1	63	baihe	1	1	2	2	1	1	2	2	1	0	4.7	3.17518	4.35	2.86	1.37	0.88	75	13	6.4	7.3	8.2	5.9	170	65	22.4913	9
1363	1	64	baihe	1	1	2	2	1	1	2	2	1	0	4.7	3.56173	5.77	3.77	1.62	1.42	92	9	7.6	4.9	13.6	8.3	170	68	23.5294	17
1364	1	60	baihe	1	1	2	2	1	1	2	2	1	0	4.7	3.73134	5	3.36	1.34	1.22	68	8	5.7	4.6	5.9	5.6	164	60	22.3081	12
1365	1	72	baihe	1	1	2	2	1	1	2	2	1	0	4.7	8.43333	5.06	3.06	0.6	1.66	67	10	5	5.9	6.2	5.4	157	58.5	23.7332	1
1366	2	65	baihe	1	1	2	2	1	1	2	2	1	0	4.8	3.37748	5.1	3.39	1.51	1.24	62	5	5.1	2.7	7.4	6.8	156	55	22.6003	16
1367	2	52	baihe	1	1	2	2	1	1	2	2	1	0	4.8	4.52258	7.01	4.79	1.55	1.57	37	5	6	2.7	11.8	8.9	155	52	21.6441	6
1368	1	64	baihe	1	1	2	2	1	1	2	2	1	0	4.8	3.96575	5.79	3.69	1.46	1.64	89	7	6.6	4.1	13.5	10	168	82	29.0533	4.6
1369	1	61	baihe	1	1	2	2	1	1	2	2	1	0	4.8	21	2.1	0.66	0.1	1.18	64	6	5.3	3.5	10.3	7.7	164	68	25.2826	1
1370	1	68	baihe	1	1	2	2	1	1	2	2	1	0	4.9	5.34146	4.38	2.99	0.82	1.09	64	12	3.6	6.9	6.8	6.5	165	70	25.7117	1.3
1371	2	69	baihe	1	1	2	2	1	1	2	2	1	0	5	4.47586	6.49	4.66	1.45	1.32	50	10	5.9	6.2	6.2	5.9	162	56	21.3382	12
1372	2	77	baihe	1	1	2	2	1	1	2	2	1	0	5	2.6766	6.29	4.08	2.35	1.28	121	5	11.1	3	6.9	6.3	159	60	23.7332	1.3
1373	2	56	baihe	1	1	2	2	1	1	2	2	1	0	5	3.76866	5.05	2.91	1.34	1.56	46	9	6	5.4	10	7.7	158	63.5	25.4366	13
1374	2	62	baihe	1	1	2	2	1	1	2	2	1	0	5	4.73529	4.83	3.35	1.02	1.2	52	7	5.3	4.2	10.2	8.5	152	50	21.6413	9
1375	1	61	baihe	1	1	2	2	1	1	2	2	1	0	5	2.48756	5	3.2	2.01	1.14	95	12	6.7	7	7.5	6.4	170	75	25.9516	2.6
1376	1	64	baihe	1	1	2	2	1	1	2	2	1	0	5	10.3929	5.82	4	0.56	1.38	69	16	8.2	9.6	7.9	6.1	166	67	24.3141	12
1377	1	60	baihe	1	1	2	2	1	1	2	2	1	0	5	6.79032	4.21	2.89	0.62	1.17	76	14	5.5	8.3	8.9	7.6	162	61	23.2434	1
1378	2	64	baihe	1	3	2	2	1	3	2	2	3	1	5.1	3.22321	3.61	2.13	1.12	0.92	65	14	4.9	8.5	9.8	6.8	160	58	22.6562	12
1379	2	62	baihe	1	1	2	2	1	1	2	2	1	0	5.1	5.1	4.59	2.2	0.9	1.8	44	4	6.5	2.8	8.6	7.1	158	75	30.0433	11.8
1380	1	68	baihe	1	1	2	2	1	1	2	2	1	0	5.1	6.92593	5.61	3.17	0.81	1.84	65	12	5.6	7.5	7.5	6	181	75	22.8931	15
1381	1	61	baihe	1	1	2	2	1	1	2	2	1	0	5.1	6.53684	6.21	4.31	0.95	1.52	61	14	6.7	8.3	6.8	5.3	175	68	22.2041	1.3
1382	2	59	baihe	1	1	2	2	1	1	2	2	1	0	5.2	6.12281	6.98	4.51	1.14	2.08	50	3	4.8	2.3	8.4	6.4	160	56	21.875	18
1383	2	65	baihe	1	1	2	2	1	1	2	2	1	0	5.2	4.95745	6.99	4.21	1.41	2.01	55	6	4.5	3.7	5.8	5.8	160	55	21.4844	6
1384	2	65	baihe	1	1	2	2	1	1	2	2	1	0	5.2	3.6963	4.99	2.84	1.35	1.47	65	10	4.9	6	8.2	7.2	156	65	26.7094	8
1385	1	47	baihe	1	1	2	2	1	1	2	2	1	0	5.2	7.6	4.94	3.28	0.65	1.35	63	7	4.1	4.2	9.1	7.1	180	67	20.679	3.1
1386	1	54	baihe	1	1	2	2	1	1	2	2	1	0	5.2	4.0625	5.2	3.39	1.28	1.42	68	11	4.6	6.5	10.6	6.3	161	60	23.1473	5.8
1387	2	61	baihe	1	1	2	2	1	1	2	2	1	0	5.3	3.9	7.41	4.83	1.9	1.82	46	3	5.7	1.8	7.1	5.7	168	71	25.1559	1.3
1388	2	59	baihe	1	1	2	2	1	1	2	2	1	0	5.3	3.40828	5.76	3.49	1.69	1.75	62	12	5.6	7.4	8.8	7.1	158	58	23.2335	6
1389	2	53	baihe	1	1	2	2	1	1	2	2	1	0	5.3	3.63576	5.49	3.55	1.51	1.47	48	7	5.5	4.7	8.5	5.9	151	55	24.1217	6
1390	1	62	baihe	1	1	2	2	1	1	2	2	1	0	5.3	1.36434	3.52	1.92	2.58	0.75	65	9	6	5.7	9.8	7	173	75	25.0593	6
1391	1	56	baihe	1	1	2	2	1	1	2	2	1	0	5.3	2.84146	4.66	2.94	1.64	1.21	65	2	3.7	1.3	11.1	8.1	168	71	25.1559	9
1392	1	69	baihe	1	1	2	2	1	1	2	2	1	0	5.3	6.66102	3.93	2.15	0.59	1.46	50	14	6.3	8.6	11.4	7	167	65	23.3067	1
1393	1	63	baihe	1	4	2	2	1	4	2	2	4	1	5.3	3.95699	7.36	5.6	1.86	1.25	71	11	6.7	6.7	12.4	11.8	165	87	31.9559	9
1394	2	54	baihe	1	1	2	2	1	1	2	2	1	0	5.4	2.95187	5.52	3.43	1.87	1.27	45	3	5.1	2	8.9	6.9	165	57	20.9366	11
1395	2	53	baihe	1	1	2	2	1	1	2	2	1	0	5.4	7.94203	5.48	2.73	0.69	2.11	43	14	6	9	7.2	5.8	150	55	24.4444	1.3
1396	1	62	baihe	1	1	2	2	1	1	2	2	1	0	5.4	2.90854	4.77	3.18	1.64	0.95	63	12	5.4	7.8	9.1	6.4	170	70	24.2215	8
1397	1	57	baihe	1	1	2	2	1	1	2	2	1	0	5.4	2.95679	4.79	3.14	1.62	1.16	71	10	4.1	6.2	8.2	6.4	168	73	25.8645	8
1398	2	54	baihe	1	3	2	2	1	3	2	2	3	1	5.5	2.93013	6.71	4.35	2.29	1.2	53	5	3.2	3.4	6.9	7.5	156	50	20.5457	9
1399	2	60	baihe	1	1	2	2	1	1	2	2	1	0	5.5	3.0565	5.41	3.77	1.77	1.22	40	9	6.4	5.8	9.7	7.2	150	70	31.1111	4
1400	2	63	baihe	1	1	2	2	1	1	2	2	1	0	5.6	6.17094	7.22	5.32	1.17	1.62	47	12	7.9	7.9	9.4	6.4	158	59	23.634	6.7
1401	1	69	baihe	1	1	2	2	1	1	2	2	1	0	5.6	2.74227	5.32	3.41	1.94	1.35	90	10	6.7	6.9	6.8	4.9	164	73	27.1416	8
1402	1	69	baihe	1	1	2	2	1	1	2	2	1	0	5.6	1.57419	4.88	2.57	3.1	1.14	76	12	8.4	7.9	7.5	6.6	158	67	26.8386	9
1403	2	57	baihe	1	1	2	2	1	1	2	2	1	0	5.7	3.40789	5.18	2.97	1.52	1.46	42	15	6.5	9.8	7.3	6.2	154	61	25.721	6.7
1404	2	63	baihe	1	1	2	2	1	1	2	2	1	0	5.7	2.44195	6.52	4.31	2.67	1.33	47	6	5	4.3	8.4	7.2	148	50	22.8269	8
1405	2	60	baihe	1	1	2	2	1	1	2	2	1	0	5.7	1.32951	4.64	1.84	3.49	1.24	55	4	5	3.1	11.5	6.6	142	60	29.756	27
1406	1	68	baihe	1	1	2	2	2				1	0	5.7	3.57851	4.33	2.77	1.21	1.01	62	14	8.3	9.6	7.1	6.5	168	74	26.2188	1.3
1407	1	70	baihe	1	1	2	2	1	1	2	2	1	0	5.7	3.75926	8.12	5.74	2.16	1.79	64	7	6.6	5.1	6	5.6	164	62	23.0518	2.6
1408	2	60	baihe	1	1	2	2	1	1	2	2	1	0	5.8	4.84426	5.91	3.96	1.22	1.34	47	5	4.3	3.5	7.4	6.9	161	55	21.2183	15
1409	2	61	baihe	1	3	1	2	1	3	1	2	3	1	5.8	3.88235	5.28	2.75	1.36	1.76	45	4	5.1	2.7	8.8	6.4	155	73	30.385	11
1410	1	53	baihe	1	1	2	2	1	1	2	2	1	0	5.8	1.96886	5.69	3.23	2.89	1.27	82	13	6.7	8.6	9.2	7	170	75	25.9516	11
1411	1	43	baihe	1	2	2	2	1	2	2	2	2	1	5.8	11.4872	4.48	2.74	0.39	1.39	59	13	9.9	9.1	11.6	9.1	167	61	21.8724	1
1412	2	63	baihe	1	1	2	2	1	1	2	2	1	0	5.9	2.42857	7.65	3.7	3.15	1.33	54	3	4.2	2.4	10.4	8	151	50	21.9289	11
1413	1	63	baihe	1	1	2	2	1	1	2	2	1	0	5.9	4.42727	4.87	3.04	1.1	1.34	85	15	4.5	10.4	7.5	5.7	177	65	20.7476	4.5
1414	1	66	baihe	1	3	2	2	1	4	2	2	4	1	5.9	3.9382	7.01	4.94	1.78	1.29	54	11	6.3	7.6	8.7	6.7	173	73	24.3911	17.7
1415	1	64	baihe	1	1	2	2	1	1	2	2	1	0	5.9	3.78409	3.33	1.9	0.88	0.95	63	6	3.8	4.5	9.2	8.4	171	65	22.2291	12.9
1416	2	61	baihe	1	1	2	2	1	1	2	2	1	0	6	5.24444	4.72	2.91	0.9	1.39	37	5	6.8	3.5	13.7	9.9	160	51	19.9219	6
1417	1	75	baihe	1	1	2	2	1	1	2	2	1	0	6	2.46429	5.52	3.25	2.24	1.68	66	11	3.8	8.1	10.5	7.3	173	70.2	23.4555	6
1418	1	64	baihe	1	1	2	2	1	1	2	2	1	0	6	2.46875	4.74	3.2	1.92	1.05	60	16	5.1	11.2	7	6.3	164	60	22.3081	3.8
1419	2	69	baihe	1	1	2	1	1	1	2	1	1	0	6.1	1.25968	5.53	2.49	4.39	1.11	40	5	6.8	3.9	6.2	5.5	146	51	23.9257	1.3
1420	1	59	baihe	1	1	2	2	1	1	2	2	1	0	6.1	4.98969	4.84	2.71	0.97	1.37	57	6	9.8	4.6	11.3	9.1	177	60	19.1516	14
1421	1	61	baihe	1	1	2	2	1	1	2	2	1	0	6.1	5.8169	4.13	2.57	0.71	1.17	56	7	7.4	5	10.6	9.1	170	73	25.2595	1
1422	2	77	baihe	1	1	2	1	1	1	2	1	1	0	6.2	5.84615	4.56	2.75	0.78	1.48	40	6	7.4	4.6	6.6	6.4	146	56	26.2713	11.2
1423	2	53	baihe	1	1	2	2	1	1	2	2	1	0	6.2	3.68182	4.86	2.78	1.32	1.54	51	4	5	3	9.5	7.8	166	75	27.2173	16
1424	2	67	baihe	1	1	2	2	1	1	2	2	1	0	6.2	4.65354	5.91	3.88	1.27	1.51	52	6	6.6	4.8	6.7	5.7	161	58	22.3757	1.7
1425	2	64	baihe	1	1	2	2	1	1	2	2	1	0	6.2	7.36508	4.64	2.91	0.63	1.38	40	8	8.3	5.6	9.6	7.7	151	58	25.4375	14.5
1426	1	70	baihe	1	3	2	2	1	3	2	2	3	1	6.2	2.62428	4.54	2.55	1.73	1.09	65	12	6.4	8.7	6.9	5.9	178	69	21.7776	18
1427	1	57	baihe	1	1	2	2	1	1	2	2	1	0	6.2	2.84444	6.4	3.67	2.25	1.87	70	19	5.1	13.5	7.3	6	177	87	27.7698	21
1428	1	64	baihe	1	1	2	2	1	1	2	2	1	0	6.2	3.89744	6.08	4.22	1.56	1.32	74	14	4.7	9.9	7.7	7	168	66	23.3844	1.3
1429	1	61	baihe	1	1	2	2	1	1	2	2	1	0	6.2	5.57282	5.74	4.29	1.03	1.18	83	11	7.4	8	7.9	6.8	168	60	21.2585	3.4
1430	2	63	baihe	1	1	2	2	1	1	2	2	1	0	6.3	8.61404	4.91	2.97	0.57	1.74	66	7	6	5.7	7.1	5.8	162	67	25.5296	0.8
1431	2	65	baihe	1	3	2	1	1	3	2	1	3	1	6.3	3.48889	4.71	3.18	1.35	1.08	54	5	6.3	3.9	10.6	7.9	160	60	23.4375	12
1432	2	65	baihe	1	1	2	2	1	1	2	2	1	0	6.3	1.3903	6.59	3.95	4.74	1.15	55	7	5.7	5.2	7.8	6.5	155	70	29.1363	1.3
1433	1	56	baihe	1	3	2	2	1	1	2	2	3	1	6.3	4.09649	4.67	3.48	1.14	0.9	66	6	6.1	4.8	10.5	6.8	174	92	30.3871	5.3
1434	1	52	baihe	1	1	2	2	1	1	2	2	1	0	6.3	9.69444	3.49	2.03	0.36	1.23	74	6	6.5	4.8	5.7	4.9	166	60	21.7738	3
1435	2	59	baihe	1	1	2	2	1	1	2	2	1	0	6.4	4.24051	6.7	4.35	1.58	1.68	40	7	3.7	5.1	9.9	8.2	163	55	20.7008	1
1436	2	54	baihe	1	1	2	2	1	1	2	2	1	0	6.4	2.19748	5.23	3.25	2.38	1.14	46	5	7.6	4.1	9.3	7.6	158	78.5	31.4453	5
1437	2	56	baihe	1	1	2	2	1	1	2	2	1	0	6.4	4.44915	5.25	3.44	1.18	1.31	41	6	4.5	4.4	8.8	7.5	155	50	20.8117	8
1438	2	55	baihe	1	1	2	2	1	1	2	2	1	0	6.4	0.718912	5.55	1.61	7.72	0.96	48	6	5.1	4.4	10.2	7	150	63	28	1.8
1439	1	64	baihe	1	3	2	2	1	4	2	2	4	1	6.4	1.63689	5.68	3.32	3.47	1	64	3	8.2	2.3	16.2	9.4	170	70	24.2215	11
1440	1	58	baihe	1	1	2	2	1	1	2	2	1	0	6.4	4.925	3.94	2.36	0.8	1.13	66	10	5.6	7.5	6.1	6	157	56	22.719	8
1441	2	66	baihe	1	1	2	2	1	1	2	2	1	0	6.5	3.67262	6.17	3.86	1.68	1.43	53	7	6.4	5.9	5.6	5.3	160	63	24.6094	15
1442	1	58	baihe	1	1	2	2	1	1	2	2	1	0	6.5	7.65672	5.13	3.89	0.67	1.2	61	5	6.2	4	13.9	8.6	168	67	23.7387	9
1443	2	63	baihe	1	1	2	2	1	1	2	2	1	0	6.6	1.91566	6.36	3.75	3.32	1.08	49	6	5.3	4.9	7	5.8	170	75	25.9516	1.3
1444	2	68	baihe	1	1	2	2	1	1	2	2	1	0	6.6	5.15455	5.67	3.72	1.1	1.48	66	8	7.1	6.5	4.6	6	159	60	23.7332	2.5
1445	1	51	baihe	1	1	2	1	1	1	2	1	1	0	6.7	5.11236	4.55	3	0.89	1.14	57	6	4.9	4.7	8	8.2	175	78	25.4694	5
1446	1	64	baihe	1	1	2	1	1	1	2	1	1	0	6.7	3.81461	6.79	4.61	1.78	1.58	72	13	4.1	10.1	6.7	5.3	171	68	23.255	5.7
1447	1	64	baihe	1	1	2	2	1	1	2	2	1	0	6.7	4.81513	5.73	3.86	1.19	1.48	53	11	5.4	8.4	7.2	6.2	168	88	31.1791	9
1448	1	55	baihe	1	2	2	2	1	1	2	2	2	1	6.7	4.98214	5.58	3.69	1.12	1.55	69	4	6.5	3.2	16.2	10.7	163	60	22.5827	14
1449	2	56	baihe	1	1	2	2	1	1	2	2	1	0	6.8	4	5.6	3.71	1.4	1.46	52	5	6.5	4.5	5.9	5.5	160	48	18.75	1.6
1450	2	62	baihe	1	3	2	2	1	3	2	2	3	1	6.8	6.75701	7.23	5.62	1.07	1.36	44	4	7.1	3.8	14.3	8.7	153	50	21.3593	17
1451	2	63	baihe	1	1	2	2	1	1	2	2	1	0	6.8	4.14103	6.46	4.61	1.56	1.28	52	16	6	12.9	7.2	6.5	145	50	23.7812	1.3
1452	1	58	baihe	1	1	2	2	1	1	2	2	1	0	6.8	2.89286	5.67	3.36	1.96	1.68	42	9	4.4	7.3	10	8.6	170	68	23.5294	6
1453	1	68	baihe	1	1	2	2	1	1	2	2	1	0	6.8	3.9	4.29	3.02	1.1	1.04	59	5	5.5	4.1	7.2	6	166	66	23.9512	6.6
1454	2	71	baihe	1	1	2	2	1	1	2	2	1	0	6.9	3.91667	4.7	3.3	1.2	0.95	54	8	5.7	6.4	8.3	6.7	153	60	25.6312	1.3
1455	1	59	baihe	1	1	2	2	1	1	2	2	1	0	6.9	1.92262	3.23	1.66	1.68	0.83	70	16	5.3	13	8.3	7.1	175	70	22.8571	7.4
1456	1	63	baihe	1	1	2	2	1	1	2	2	1	0	6.9	4.76415	5.05	3.51	1.06	1.11	80	9	6.8	7.2	12.2	8.1	161	60	23.1473	13.6
1457	2	67	baihe	1	1	2	2	1	1	2	2	1	0	7	4.97297	5.52	3.38	1.11	1.66	41	3	4.9	3.1	10	12.4	163	63	23.7118	4
1458	2	59	baihe	1	3	2	2	1	3	2	2	3	1	7	7.55963	8.24	5.66	1.09	1.78	82	3	5.7	2.8	8.8	7.3	155	57	23.7253	4.4
1459	2	66	baihe	1	1	2	2	1	1	2	2	1	0	7	3.10938	3.98	1.7	1.28	1.63	44	5	4.7	4.2	8.3	7	152	50	21.6413	6
1460	2	61	baihe	1	1	2	1	1	1	2	1	1	0	7	5.53782	6.59	4.36	1.19	1.88	48	7	4.9	5.6	8.6	7.6	145	53	25.2081	2.7
1461	1	72	baihe	1	1	2	2	1	1	2	2	1	0	7	7.8209	5.24	3.62	0.67	1.38	59	5	5.9	4.3	8	6.4	169	60	21.0077	1.3
1462	1	72	baihe	1	1	2	2	1	1	2	2	1	0	7	10.0526	3.82	1.67	0.38	1.78	59	13	7.2	10.4	4.2	6.4	160	55	21.4844	2.5
1463	2	55	baihe	1	1	2	2	1	1	2	2	1	0	7.1	4.45902	5.44	3.8	1.22	1.29	67	15	5.2	12.3	11	7.3	162	63	24.0055	6
1464	2	55	baihe	1	2	2	1	1	1	2	1	2	1	7.1	3.74101	5.2	3.17	1.39	1.31	59	5	4.8	4.8	8.9	8.8	160	69	26.9531	6
1465	2	42	baihe	1	1	2	2	1	1	2	2	1	0	7.1	1.9551	4.79	2.84	2.45	1.3	54	17	5.3	14.4	8	6.3	160	64	25	1.3
1466	2	53	baihe	1	3	2	2	1	3	2	2	3	1	7.1	6.02469	4.88	2.89	0.81	1.62	33	13	5.6	10.6	10.4	7.2	153	62	26.4855	19
1467	2	55	baihe	1	1	2	2	1	1	2	2	1	0	7.2	2.24457	4.13	2.26	1.84	1.15	44	10	5.5	8.3	7.6	6.3	160	53	20.7031	9
1468	2	69	baihe	1	1	2	2	1	1	2	2	1	0	7.2	6.44286	4.51	1.69	0.7	1.9	61	9	6.5	7.6	8.7	6.2	159	60	23.7332	9
1469	1	74	baihe	1	1	2	2	1	1	2	2	1	0	7.2	7	4.62	3.01	0.66	1.29	77	8	7.1	7.1	8.9	6.8	165	63	23.1405	1
1470	1	60	baihe	1	1	2	2	1	1	2	2	1	0	7.2	12.2286	4.28	1.98	0.35	1.78	68	11	4.8	9.5	7.9	6.4	160	62	24.2187	6
1471	2	67	baihe	1	1	2	2	1	1	2	2	1	0	7.3	3.41441	7.58	5.35	2.22	1.64	42	9	4.7	8.1	7.8	6.3	161	78	30.0914	2.6
1472	2	54	baihe	1	2	2	2	1	2	2	2	2	1	7.3	7.37838	5.46	3.23	0.74	1.77	45	4	4.9	3.7	6.8	6.3	153	55	23.4952	8.9
1473	1	63	baihe	1	1	2	2	1	1	2	2	1	0	7.3	3.7069	4.3	2.97	1.16	1.06	64	9	5.4	7.7	7.4	6.3	170	70	24.2215	1.3
1474	2	64	baihe	1	1	2	2	1	1	2	2	1	0	7.4	4.696	5.87	4.02	1.25	1.28	55	6	4.7	5.3	10.1	7	164	64	23.7954	4.5
1475	2	61	baihe	1	1	2	2	1	1	2	2	1	0	7.4	3.77778	6.46	4.11	1.71	1.44	44	3	4.6	3.2	10.5	7.2	156	45	18.4911	11
1476	2	57	baihe	1	1	2	2	1	1	2	2	1	0	7.5	4.9823	5.63	3.25	1.13	1.78	64	11	4.9	10	7.5	5.2	165	55	20.202	3.8
1477	2	59	baihe	1	1	2	2	1	1	2	2	1	0	7.5	3.31618	4.51	2.49	1.36	1.3	54	8	6.1	7.5	6.3	5.6	154	75	31.6242	11.6
1478	1	55	baihe	1	4	2	2	1	4	2	2	4	1	7.5	3.66917	4.88	3.2	1.33	1.14	54	11	6.1	9.4	11.5	7.2	172	70	23.6614	2.6
1479	2	61	baihe	1	1	2	2	1	1	2	2	1	0	7.6	5.73585	6.08	3.23	1.06	2.09	59	7	6.6	6.6	7.2	5.8	159	63	24.9199	3.5
1480	2	66	baihe	1	1	2	2	1	1	2	2	1	0	7.6	3.30986	7.05	4.8	2.13	1.21	57	11	7.8	10.2	6.4	5.9	155	55	22.8928	9
1481	2	63	baihe	1	1	2	2	1	1	2	2	1	0	7.6	8.45205	6.17	4.33	0.73	1.58	44	8	6.8	7.7	9	6.8	153	53	22.6409	7
1482	1	61	baihe	1	1	2	2	1	1	2	2	1	0	7.7	3.20455	4.23	2.18	1.32	1.4	70	13	7.5	12.1	6.8	5.8	164	65	24.1672	7
1483	2	62	baihe	1	1	2	1	1	1	2	1	1	0	7.9	6.16304	5.67	3.49	0.92	1.9	43	4	5.6	4	9.8	7.9	156	70	28.764	8
1484	2	64	baihe	1	1	2	2	1	1	2	2	1	0	7.9	2.48333	4.47	2.75	1.8	1.12	47	7	5.9	6.7	10.6	7.5	155	40	16.6493	4.6
1485	1	65	baihe	1	1	2	2	1	1	2	2	1	0	7.9	11.625	3.72	1.89	0.32	1.41	89	9	8.1	8.3	7.2	5.9	171	65	22.2291	3.3
1486	1	55	baihe	1	1	2	2	1	1	2	2	1	0	7.9	3.25658	4.95	3.16	1.52	1.22	60	9	7	8.4	9.1	7.1	170	65	22.4913	1.5
1487	2	64	baihe	1	1	2	2	1	1	2	2	1	0	8.1	6.83333	5.74	3.62	0.84	1.59	43	8	6.8	8	7.4	5.9	160	53	20.7031	5.4
1488	2	57	baihe	1	1	2	2	1	1	2	2	1	0	8.1	4.23729	5	2.17	1.18	1.31	54	11	9.2	10.7	11	7.8	155	60	24.974	8
1489	1	63	baihe	1	1	2	2	2				1	0	8.1	2.90972	4.19	2.6	1.44	1.2	63	16	5.3	15.4	11.8	8.3	171	70	23.939	1
1490	1	61	baihe	1	1	2	2	1	1	2	2	1	0	8.2	3.06436	6.19	4.62	2.02	1.2	57	12	4.9	11.9	7.5	5.7	170	60	20.7612	11
1491	1	67	baihe	1	1	2	2	1	1	2	2	1	0	8.2	3.37013	5.19	3.29	1.54	1.15	81	8	5.3	7.6	7.3	7	175	75	24.4898	5
1492	2	56	baihe	1	1	2	2	1	1	2	2	1	0	8.3	2.44048	4.1	2.38	1.68	1.04	48	10	4.8	10.3	8	7.2	168	66	23.3844	1.3
1493	2	52	baihe	1	1	2	2	1	1	2	2	1	0	8.3	1.31105	4.51	2.03	3.44	1.01	43	7	5.7	6.9	10.6	7.8	165	58	21.3039	12
1494	2	51	baihe	1	1	2	2	1	1	2	2	1	0	8.3	1.4494	4.87	2	3.36	1.18	52	4	5.8	4.7	9.9	7.8	153	59	25.204	6
1495	2	49	baihe	1	1	2	2	1	1	2	2	1	0	8.3	3.35404	5.4	3.58	1.61	1.22	54	17	6.4	16	10.5	6.5	153	63	26.9127	6
1496	1	60	baihe	1	3	2	2	1	3	2	2	3	1	8.3	11.8333	4.97	2.31	0.42	2.27	47	4	4.9	3.9	15.8	12	169	69.5	24.3339	2.4
1497	1	61	baihe	1	1	2	2	1	1	2	2	1	0	8.3	3.47917	5.01	3.22	1.44	1.39	72	11	5.9	10.9	7.8	6.1	168	60	21.2585	5
1498	2	67	baihe	1	1	2	2	1	1	2	2	1	0	8.4	3.49083	7.61	5.33	2.18	1.38	51	13	8.4	12.3	7.9	6.5	155	57	23.7253	8
1499	1	64	baihe	1	1	2	2	1	1	2	2	1	0	8.5	4.16049	3.37	2.14	0.81	0.89	69	15	6.6	14.7	8.9	6	160	66	25.7812	6
1500	2	63	baihe	1	1	2	2	1	1	2	2	1	0	8.7	3.25352	4.62	2.84	1.42	1.24	46	4	7.6	4.9	9.8	6.2	154	70	29.5159	5
1501	1	57	baihe	1	1	2	2	1	1	2	2	1	0	8.7	0.725826	5.93	1.93	8.17	0.95	67	7	4.2	7.2	7.2	6.9	170	85	29.4118	1.3
1502	1	53	baihe	1	1	2	2	1	1	2	2	1	0	8.8	0.712796	7.52	2.94	10.55	1.11	69	12	6.2	12.6	8.4	7.5	179	75	23.4075	1
1503	2	53	baihe	1	3	2	2	1	3	2	1	3	1	8.9	5.78313	4.8	2.46	0.83	1.72	37	6	5.5	6.5	7	5.2	150	50	22.2222	8
1504	1	63	baihe	1	1	2	2	1	1	2	2	1	0	8.9	3.88312	5.98	4.25	1.54	1.29	62	8	6.1	8.9	16.5	10.9	170	67	23.1834	11
1505	1	48	baihe	1	4	2	2	1	4	2	2	4	1	9	6.875	3.3	1.64	0.48	1.25	77	7	7.5	7.7	12.8	8.8	173	68	22.7204	11
1506	1	65	baihe	1	1	1	2	1	1	2	2	1	0	9	3.18792	4.75	2.79	1.49	1.21	62	19	5.3	19.3	10.3	8.4	166	69	25.0399	1
1507	1	60	baihe	2				1	1	2	2	1	0	9	6.30864	5.11	3.91	0.81	1.12	80	10	6.8	10.5	11.3	8.4	165	73	26.8136	2.5
1508	2	65	baihe	2				1	1	2	2	1	0	9.1	4.5124	5.46	3.6	1.21	1.49	64	10	4.2	10.9	8	6.8	151	62	27.1918	1.3
1509	2	62	baihe	1	1	2	2	1	1	2	2	1	0	9.1	1.76139	6.57	2.65	3.73	1.26	41	14	6.9	14.9	10.9	9.7	150	50	22.2222	17
1510	2	66	baihe	1	1	2	2	1	1	2	2	1	0	9.2	7.52941	6.4	4.52	0.85	1.67	55	6	8	6.9	12.9	10.8	153	46	19.6506	1
1511	2	70	baihe	1	1	2	1	1	1	2	1	1	0	9.2	2.36059	6.35	3.73	2.69	1.72	59	7	6.4	8.1	9.8	5.9	147	50	23.1385	18
1512	2	65	baihe	1	4	2	2	1	4	2	2	4	1	9.3	6.23377	4.8	2.79	0.77	1.55	56	5	6.8	5.4	10.3	6.9	160	59	23.0469	5.4
1513	2	58	baihe	1	1	2	2	1	1	2	2	1	0	9.3	4.02479	4.87	3.2	1.21	1.22	56	9	5.4	10.4	6.7	6	162	60	22.8624	7
1514	1	63	baihe	1	3	2	2	1	3	2	2	3	1	9.3	1.92	3.36	1.66	1.75	0.9	61	19	4.7	20.8	8.2	5.5	166	66	23.9512	6
1515	1	63	baihe	1	1	2	2	1	1	2	2	1	0	9.4	2.51639	3.07	1.84	1.22	0.85	71	17	7.3	18.9	7.6	6.6	174	60	19.8177	5
1516	2	65	baihe	1	1	2	2	1	1	2	2	1	0	9.5	3.05	5.49	3.5	1.8	1.51	41	5	5.6	5.7	10.3	9.4	164	59	21.9363	5.5
1517	2	67	baihe	1	1	2	2	1	1	2	2	1	0	9.5	9.33333	4.48	3.12	0.48	1.23	44	8	6.3	9	4.4	5.3	162	60	22.8624	12.5
1518	1	67	baihe	1	1	2	2	1	1	2	2	1	0	9.5	5.22642	5.54	4.14	1.06	1.11	58	11	5.2	12.1	8.6	6.3	174	71	23.4509	3.7
1519	2	66	baihe	1	1	2	1	1	1	2	1	1	0	9.6	2.56225	6.38	3.79	2.49	1.53	43	10	7	11.8	10.8	7.4	155	65	27.0552	13
1520	1	56	baihe	1	4	2	2	1	4	2	2	4	1	9.6	2.23148	4.82	2.74	2.16	1.11	72	9	7.4	10.6	12.8	8	165	60	22.0386	1
1521	2	67	baihe	1	1	2	1	1	1	2	1	1	0	9.7	5.70093	6.1	4.11	1.07	1.57	45	4	5.6	5	9.3	6.2	153	52.5	22.4273	1
1522	1	57	baihe	1	1	2	2	1	1	2	2	1	0	9.7	4.4898	4.4	2.69	0.98	1.24	62	10	7.2	11.6	9.2	6.8	165	69	25.3444	14
1523	1	71	baihe	1	1	2	2	1	1	2	2	1	0	9.7	3.88953	6.69	4.8	1.72	1.16	75	8	6.6	9.7	8.4	5.6	160	66	25.7812	9
1524	2	65	baihe	1	2	2	2	1	2	2	2	2	1	9.8	4.72414	6.85	5.17	1.45	1.38	57	8	7.9	8.9	7.9	6.8	156	61	25.0657	1.3
1525	2	56	baihe	1	1	2	2	1	1	2	2	1	0	9.8	7.20513	5.62	3.83	0.78	1.5	47	7	6	7.8	6.7	6.3	155	73	30.385	2.7
1526	2	69	baihe	1	1	2	2	1	1	2	2	1	0	9.9	7.71667	4.63	2.8	0.6	1.4	59	6	5.3	7.7	9	6.8	160	66	25.7812	15
1527	2	65	baihe	1	1	2	2	1	1	2	2	1	0	9.9	3.70229	4.85	2.64	1.31	1.6	54	6	5.6	7.6	8.1	6.9	155	58.5	24.3496	6
1528	2	59	baihe	1	1	2	2	1	1	2	2	1	0	10	3.15116	5.42	3.47	1.72	1.24	49	11	4.2	12.8	13.5	8.9	162	52	19.8141	11
1529	2	51	baihe	1	1	2	2	1	1	2	2	1	0	10	5.41026	6.33	4.64	1.17	1.28	43	14	6.7	16.7	7.4	5.9	154	65	27.4077	6
1530	1	69	baihe	1	1	2	2	1	1	2	2	1	0	10	3.73109	4.44	2.68	1.19	1.06	104	6	8.5	7.5	8	6.1	167	75.5	27.0716	4
1531	2	69	baihe	1	1	2	2	1	1	2	2	1	0	10.1	2.81395	8.47	5.37	3.01	1.32	91	22	7.9	26.1	5.6	6	160	50	19.5312	14.8
1532	2	63	baihe	1	1	2	2	1	1	2	2	1	0	10.2	4.04724	5.14	3.03	1.27	1.47	58	10	4	12.6	7.6	6.3	151	55	24.1217	5
1533	1	48	baihe	1	3	2	2	1	3	2	2	3	1	10.2	1.24607	4.76	2.17	3.82	0.8	59	7	6.5	8.1	9.4	7.3	168	65	23.03	3.6
1534	2	66	baihe	1	1	2	2	1	1	2	2	1	0	10.3	3.90058	6.67	4.42	1.71	1.21	68	12	5.6	14.6	7.5	6.8	157	56	22.719	6
1535	1	69	baihe	1	1	2	2	1	1	2	2	1	0	10.4	1.30871	4.96	2.3	3.79	1.04	64	7	4.9	9.1	7.6	8.1	168	72	25.5102	18
1536	2	56	baihe	1	1	2	2	1	1	2	2	1	0	10.6	3.69942	6.4	3.91	1.73	1.36	48	16	5.5	20.2	7.3	6.7	152	48	20.7756	9
1537	2	60	baihe	1	1	2	2	1	1	2	2	1	0	10.7	3.92715	5.93	4.43	1.51	1.17	45	7	4	9.4	6.8	7	154	50	21.0828	1.4
1538	2	63	baihe	1	1	2	2	1	1	2	2	1	0	10.7	3.13736	5.71	3.19	1.82	1.67	51	12	6.6	15.3	6.2	5.8	153	55	23.4952	1.3
1539	2	63	baihe	1	1	2	2	1	1	2	2	1	0	10.7	4.78495	4.45	2.14	0.93	1.66	61	11	4.5	13.4	6.3	5.6	151	61	26.7532	13
1540	1	73	baihe	1	1	2	2	1	1	2	2	1	0	10.7	7.57407	4.09	2.01	0.54	1.59	57	12	5.2	15.6	12.1	10.7	155	54.5	22.6847	1
1541	2	64	baihe	1	1	2	2	2				1	0	10.8	10.2308	5.32	3.02	0.52	1.84	53	4	4.7	5.9	8	6.6	157	47	19.0677	17.2
1542	2	34	baihe	1	1	2	2	1	1	2	2	1	0	10.8	3.51553	5.66	3.97	1.61	1.11	60	16	5.2	20.6	5.8	5.4	153	52	22.2137	7
1543	1	57	baihe	1	1	2	2	1	1	2	2	1	0	10.8	1.44012	4.81	2.37	3.34	1	62	14	6.9	17.4	9.4	8.7	178	75	23.6713	11
1544	1	61	baihe	1	1	2	2	1	1	2	2	1	0	10.8	2.45856	4.45	2.91	1.81	1.13	59	8	6.2	10.2	8.5	6.8	165	80	29.3848	8
1545	2	69	baihe	1	1	2	2	1	1	2	2	1	0	10.9	2.01042	3.86	1.91	1.92	1.1	47	6	6	8.5	9.3	6.6	159	70	27.6888	11
1546	1	62	baihe	1	1	2	2	1	1	2	2	1	0	10.9	1.04508	6.26	3.01	5.99	1.13	75	10	6.2	13.3	12.6	7.8	170	71	24.5675	2.3
1547	2	64	baihe	1	1	2	2	1	1	2	2	1	0	11	4	9.16	6.68	2.29	1.45	43	5	4.9	7	16.1	11	160	59	23.0469	9
1548	2	67	baihe	1	2	2	2	1	2	2	2	2	1	11.1	3.34579	3.58	1.85	1.07	1.24	44	6	9.6	8.1	8	8.1	156	50	20.5457	1
1549	1	63	baihe	1	1	2	2	1	1	2	2	1	0	11.1	4.52542	5.34	3.7	1.18	1.15	89	7	6.5	10	6	5.5	170	71	24.5675	6
1550	2	49	baihe	1	1	2	2	1	1	2	2	1	0	11.2	2.13993	6.27	3.87	2.93	1.54	42	5	3.5	7.5	10.3	8.4	161	70	27.0051	9
1551	2	55	baihe	1	1	2	2	1	1	2	2	1	0	11.2	2.22822	5.37	2.92	2.41	1.33	59	9	7.8	12.4	11.2	6.9	161	64.5	24.8833	7
1552	1	61	baihe	1	4	2	2	1	4	2	2	4	1	11.4	9.37681	6.47	4.4	0.69	1.72	54	8	5.4	10.6	15.3	9.1	156	68	27.9421	18
1553	2	62	baihe	1	1	2	2	1	1	2	2	1	0	11.5	2.78903	6.61	3.97	2.37	1.46	48	8	6.5	11	8.4	7.6	157	67	27.1816	6
1554	1	55	baihe	1	1	2	2	1	1	2	2	1	0	11.5	6.5	5.33	3.88	0.82	1.16	63	8	8	10.8	11.2	9.2	168	74	26.2188	13.6
1555	1	64	baihe	1	1	2	2	1	1	2	2	1	0	11.5	0.68913	6.34	2.77	9.2	0.82	62	16	7.6	22	6.5	5.7	165	65	23.8751	7
1556	2	58	baihe	1	1	2	2	1	1	2	2	1	0	11.6	4.19512	5.16	2.69	1.23	1.72	42	8	5.5	10.9	9.5	7.8	158	60	24.0346	6
1557	2	57	baihe	1	1	2	2	1	1	2	2	1	0	11.6	7.04082	6.9	4.2	0.98	1.93	52	11	4	14.5	8.8	6.3	154	60	25.2994	6
1558	1	62	baihe	1	1	2	2	1	1	2	2	1	0	11.6	4.76136	4.19	2.88	0.88	0.95	58	8	7.2	10.7	7.3	6.9	169	65	22.7583	14
1559	1	59	baihe	1	1	2	2	1	1	2	2	1	0	11.6	1.58621	4.6	1.92	2.9	1.28	79	6	7.8	9	8.2	5.8	166	68	24.677	16
1560	2	62	baihe	1	1	2	2	1	1	2	2	1	0	11.7	5.91525	6.98	5.07	1.18	1.42	35	9	5.1	12.3	7.1	5.9	155	58	24.1415	6
1561	2	72	baihe	1	1	2	2	1	1	2	2	1	0	11.8	4.46078	4.55	2.24	1.02	1.61	50	2	5.8	3.5	6.6	5.6	150	58	25.7778	8
1562	1	63	baihe	2				1	1	2	2	1	0	11.8	3.75882	6.39	3.98	1.7	1.59	51	10	5.4	14.6	7.4	5.6	172	70	23.6614	4
1563	2	59	baihe	1	1	2	2	1	1	2	2	1	0	11.9	5.59804	5.71	3.44	1.02	1.65	39	8	4.8	11.9	9.6	7	150	63	28	11.1
1564	2	66	baihe	1	1	2	2	1	1	2	2	1	0	11.9	2.11765	5.76	3.16	2.72	1.34	52	9	5.7	13.3	6	6.2	150	56	24.8889	1.8
1565	2	56	baihe	1	1	2	2	1	1	2	2	1	0	12	5.29655	7.68	5.49	1.45	1.47	46	4	7	6.6	10.2	7.7	153	55	23.4952	6
1566	2	63	baihe	1	1	2	2	1	1	2	2	1	0	12.1	5.39759	4.48	2.56	0.83	1.39	43	10	3.9	13.8	7.5	7.3	160	66	25.7812	8
1567	1	58	baihe	1	1	2	2	1	1	2	2	1	0	12.1	6.49057	3.44	2.04	0.53	1.01	49	7	5.4	9.7	10.8	9.2	171	60	20.5191	9
1568	2	55	baihe	1	1	2	2	1	1	2	2	1	0	12.2	3.20139	4.61	2.76	1.44	1.14	38	8	4.9	11.1	8.1	6.6	165	60	22.0386	6
1569	1	66	baihe	1	1	2	2	1	1	2	2	1	0	12.2	2.25628	4.49	1.53	1.99	1.18	77	11	4.8	15.8	12.8	9.7	178	82	25.8806	1
1570	1	60	baihe	1	1	2	2	1	1	2	2	1	0	12.2	4.08511	3.84	2.09	0.94	1.25	64	5	4	8	6.7	6.4	169	69	24.1588	14
1571	2	64	baihe	1	1	2	2	1	1	2	2	1	0	12.3	1.33405	6.23	2.96	4.67	1.25	40	7	5.2	10.4	6.8	6.1	168	65	23.03	9
1572	2	56	baihe	1	1	2	2	1	1	2	2	1	0	12.3	7.94521	5.8	4	0.73	1.57	39	7	5.5	11	6.9	5.4	149	50	22.5215	1
1573	1	67	baihe	1	1	2	2	1	1	2	2	1	0	12.4	6.4023	5.57	4.01	0.87	1.22	81	8	6.7	12.1	9.6	6.7	157	64	25.9645	6
1574	2	60	baihe	1	1	2	2	1	1	2	2	1	0	12.7	4.11429	2.88	2.04	0.7	0.62	50	19	4.9	28	17.1	7.9	159	72	28.4799	14
1575	2	66	baihe	1	1	2	2	1	1	2	2	1	0	12.7	3.99301	5.71	3.72	1.43	1.38	62	8	6.7	12.5	7.3	6	154	59.5	25.0885	5.4
1576	1	63	baihe	1	2	2	2	1	2	2	2	2	1	12.7	2.66258	4.34	2.93	1.63	0.96	71	6	5.2	10	9	7.4	168	65	23.03	2.3
1577	1	53	baihe	1	2	2	2	1	2	2	2	2	1	12.7	8.87302	5.59	4.33	0.63	1.07	72	8	5.7	12	15.7	10.1	173	71	23.7228	11
1578	2	68	baihe	1	1	2	2	1	1	2	2	1	0	12.9	11.0833	5.32	3.32	0.48	1.58	50	3	5.6	4.9	12.1	7.5	163	60	22.5827	4.6
1579	1	69	baihe	1	1	2	1	1	1	2	1	1	0	12.9	6.02439	4.94	3.78	0.82	1.04	89	20	8.9	29.3	7.1	5.5	168	67.5	23.9158	2.7
1580	2	68	baihe	1	3	2	2	1	3	2	2	3	1	13.1	3.35079	6.4	4.03	1.91	1.28	70	5	8	7.9	10.6	8.7	157	50	20.2848	18
1581	2	62	baihe	1	1	2	2	1	1	2	2	1	0	13.1	3.7485	6.26	4.42	1.67	1.28	43	6	5.7	9.5	7.9	5.3	156	61	25.0657	13
1582	2	62	baihe	1	1	2	2	1	1	2	2	1	0	13.2	9.10938	5.83	3.47	0.64	1.82	39	5	5.4	8.4	8.9	6	152	55	23.8054	8
1583	2	66	baihe	1	1	2	2	1	1	2	2	1	0	13.2	3.06154	5.97	4.01	1.95	1.53	63	8	8.7	12.7	9.7	9.3	150	63.5	28.2222	9
1584	2	65	baihe	1	1	2	2	1	1	2	2	1	0	13.3	6.37778	5.74	3.46	0.9	1.86	58	12	6.6	19.4	7.6	5.9	155	50	20.8117	6
1585	1	61	baihe	1	1	2	2	1	1	2	2	1	0	13.3	6.25556	5.63	4.12	0.9	1.28	66	4	3.9	7	9.1	7	168	65	23.03	8
1586	2	55	baihe	1	1	2	2	1	1	2	2	1	0	13.4	0.618846	7.29	1.68	11.78	1.02	50	8	8.8	13	10.6	8.8	158	55	22.0317	5.6
1587	2	54	baihe	1	1	2	2	1	1	2	2	1	0	13.4	1.972	4.93	2.51	2.5	1.23	47	5	5.8	8.2	8.3	6.4	159	60	23.7332	5
1588	2	64	baihe	1	1	2	2	1	1	2	2	1	0	13.5	4.88776	4.79	3.12	0.98	1.15	55	7	6.2	12.1	7.3	6	160	52	20.3125	18
1589	2	61	baihe	1	1	2	2	1	1	2	2	1	0	13.6	3.06369	4.81	2.86	1.57	1.25	66	10	6.7	16.3	6	6.8	155	64	26.6389	9
1590	1	66	baihe	1	1	2	2	1	1	2	2	1	0	13.6	4.52294	4.93	3.14	1.09	1.31	65	11	7.2	17.1	7.2	5.2	170	78	26.9896	16
1591	1	60	baihe	1	1	2	2	1	1	2	2	1	0	13.7	0.694853	5.67	1.72	8.16	0.97	81	12	6.1	18.9	7.9	5.5	174	81	26.7539	6
1592	1	62	baihe	1	1	2	2	1	1	2	2	1	0	13.7	5.45783	4.53	2.95	0.83	1.21	65	13	8	20.9	6.6	10.7	158	60	24.0346	8
1593	2	62	baihe	1	1	2	2	1	1	2	2	1	0	13.8	3.15924	4.96	2.78	1.57	1.5	40	12	5.8	19.5	8.2	6.8	152	50	21.6413	1
1594	2	62	baihe	1	1	2	2	1	1	2	2	1	0	13.9	4.95098	5.05	3.21	1.02	1.37	59	7	4.4	11.2	7.2	6.4	161	82	31.6346	6
1595	2	54	baihe	1	1	2	1	1	1	2	1	1	0	14	2.87432	5.26	3.37	1.83	1.13	37	4	4.5	6.9	7.6	6.4	160	55	21.4844	1.8
1596	2	54	baihe	1	3	2	1	1	3	2	1	3	1	14.1	2.14848	7.09	4.42	3.3	1.3	45	5	5.4	8.9	12.3	8.3	155	47	19.563	6.4
1597	2	55	baihe	1	1	2	2	1	1	2	2	1	0	14.1	4.60345	5.34	3.72	1.16	1.51	43	15	5.8	24.6	7.6	6.4	147	55	25.4524	1.3
1598	1	64	baihe	1	1	2	2	1	1	2	2	1	0	14.1	1.99615	5.19	2.79	2.6	1.06	89	3	4.9	6	6.6	6	170	74	25.6055	1.3
1599	2	66	baihe	1	5	2	2	1	3	2	2	5	1	14.2	4.13445	4.92	2.29	1.19	2.2	50	2	5.6	4.3	13.2	8.6	160	56	21.875	23
1600	2	65	baihe	1	1	2	2	1	1	2	2	1	0	14.2	5.23853	5.71	3.82	1.09	1.5	38	8	5.4	13.2	8.5	6.7	156	55	22.6003	11
1601	2	54	baihe	1	1	2	2	1	1	2	2	1	0	14.3	1.74359	5.44	3.05	3.12	1.17	45	14	4.1	23.9	10.1	5.9	159	58.5	23.1399	12
1602	2	76	baihe	1	1	2	2	1	1	2	2	1	0	14.4	2.83843	6.5	4.35	2.29	1.46	58	3	5.5	5	6.9	5.5	162	62	23.6244	5
1603	2	45	baihe	1	1	2	2	1	1	2	2	1	0	14.7	1.85581	3.99	2.17	2.15	1.22	43	9	4.3	16.5	14.8	9.6	162	60	22.8624	1
1604	2	68	baihe	1	4	2	2	1	4	2	2	4	1	14.7	3.45255	4.73	3.15	1.37	1.14	49	5	5.9	8.9	9.8	7.2	159	54	21.3599	15
1605	2	50	baihe	2	2	2	2	1	2	2	2	2	1	14.7	2.42661	5.29	3.31	2.18	0.98	52	7	6	13	6.7	6.6	151	52	22.806	6
1606	2	59	baihe	1	1	2	2	1	1	2	2	1	0	14.8	4.05419	8.23	5.7	2.03	1.69	40	5	5.7	8.4	9.8	7.3	162	61	23.2434	6.6
1607	2	64	baihe	1	1	2	2	1	1	2	2	1	0	14.8	6.8375	5.47	3.75	0.8	1.4	75	5	7.7	9.8	11.3	6.1	159	62	24.5243	8
1608	2	59	baihe	1	1	2	2	1	1	2	2	1	0	14.9	1.17748	6.17	2.31	5.24	1.13	56	8	4.1	14.5	8.3	7.3	150	45	20	11
1609	2	49	baihe	1	1	2	2	1	3	2	2	3	1	15	9	4.77	2.68	0.53	1.68	43	18	5.3	31.9	10.7	9.4	153	51	21.7865	7.5
1610	1	61	baihe	1	1	2	2	1	1	2	2	1	0	15	2.92529	5.09	3.49	1.74	1.08	79	16	6.6	28.7	8.4	7.9	177	75	23.9395	8.1
1611	2	59	baihe	1	1	2	2	1	1	2	2	1	0	15.4	4.18447	4.31	2.22	1.03	1.58	50	14	5.7	25.4	8.4	7.5	156	53	21.7784	1
1612	2	63	baihe	1	2	2	2	1	1	2	2	2	1	15.5	4.5124	5.46	3.64	1.21	1.32	48	8	5.8	14.1	12.7	9	152	59	25.5367	8.5
1613	1	67	baihe	1	3	2	2	1	1	2	2	3	1	15.7	1.98773	3.24	1.81	1.63	0.73	85	5	4.1	10.4	15.3	10.5	165	83	30.4867	1
1614	2	52	baihe	1	1	2	2	1	1	2	2	1	0	15.8	7.19565	6.62	4.74	0.92	1.42	51	17	5.8	30.6	7.5	5.6	165	55	20.202	1.3
1615	2	51	baihe	1	3	2	2	1	3	2	2	3	1	15.8	4.15238	4.36	2.31	1.05	1.35	66	11	9.2	20.9	9.2	7.8	155	60	24.974	14
1616	2	63	baihe	1	1	2	2	1	1	2	2	1	0	15.8	4.31193	4.7	3.09	1.09	1.26	43	4	4.3	8.1	7.4	7.2	145	44	20.9275	6
1617	1	62	baihe	1	1	2	1	2				1	0	15.8	13.3529	4.54	2.68	0.34	1.53	65	11	6.9	21.3	9.5	7.7	159	52.5	20.7666	11
1618	2	54	baihe	1	1	2	2	1	1	2	2	1	0	15.9	4.95726	5.8	4.27	1.17	1.29	56	6	7.9	12.3	16.7	9.4	162	65	24.7676	9
1619	2	63	baihe	1	1	2	2	1	3	2	2	3	1	15.9	5.89412	5.01	3.38	0.85	1.2	43	6	5.3	11.9	10	7.1	155	55	22.8928	12
1620	1	70	baihe	1	1	2	2	1	1	2	2	1	0	16.1	3.7801	7.22	5	1.91	1.54	68	17	7.5	31	12.8	8.5	166	54	19.5965	16
1621	2	68	baihe	1	1	2	2	1	1	2	2	1	0	16.3	4.49254	6.02	3.79	1.34	1.57	51	5	3.8	9.8	6.7	6.9	137	55	29.3036	14
1622	2	55	baihe	1	1	2	2	1	1	2	2	1	0	16.5	3.17901	5.15	2.81	1.62	0.96	57	9	9.4	18.2	6.8	5.6	161	59	22.7615	1.3
1623	2	53	baihe	1	3	2	2	1	3	2	2	3	1	16.6	2.44845	4.75	2.48	1.94	1.14	46	6	8	12.9	10.9	7.4	158	66	26.4381	14.6
1624	2	45	baihe	1	1	2	2	1	1	2	2	1	0	16.7	3.1105	5.63	2.71	1.81	1.48	52	9	5.6	17.4	11.8	6.8	141	45	22.6347	7
1625	2	68	baihe	1	1	2	1	1	1	2	1	1	0	16.8	6.46154	5.88	3.58	0.91	1.77	40	8	8.5	15.6	6.8	5.8	160	50	19.5312	16
1626	2	62	baihe	1	1	2	2	1	1	2	2	1	0	16.8	1.42086	3.95	1.85	2.78	1.32	48	5	7.1	11.1	8.2	7.9	157	64	25.9645	1.3
1627	2	57	baihe	1	1	2	2	1	1	2	2	1	0	16.8	7.73134	5.18	3.04	0.67	1.8	47	10	6	20.7	7.6	6.1	151	55	24.1217	14
1628	2	63	baihe	1	1	2	2	1	1	2	2	1	0	16.9	5.25333	3.94	2.39	0.75	1.25	43	13	4.7	25.1	11.1	8.3	156	60	24.6548	9
1629	1	72	baihe	1	4	1	1	2				4	1	17	7.32877	5.35	3.45	0.73	1.54	74	8	7.5	16.8	11.9	6.8	165	60	22.0386	16
1630	2	63	baihe	1	1	2	2	1	1	2	2	1	0	17.1	3.75152	6.19	4.11	1.65	1.69	42	5	5.3	10.7	6.6	7	146	43	20.1726	5
1631	2	46	baihe	1	1	2	2	1	1	2	2	1	0	17.2	1.62382	5.18	2.37	3.19	1.08	38	16	5.8	33	14.9	11.4	146	48	22.5183	5
1632	2	57	baihe	1	1	2	2	1	1	2	2	1	0	17.3	4.12821	6.44	3.92	1.56	1.56	54	13	7.2	25.9	8	7	162	65	24.7676	1
1633	2	60	baihe	1	1	2	2	1	1	2	2	1	0	17.3	5.63095	4.73	3.24	0.84	1.16	50	3	6.7	7.5	8.8	6.5	160	58	22.6562	8
1634	2	55	baihe	1	1	2	2	1	1	2	2	1	0	17.5	5.77778	5.72	3.55	0.99	1.67	54	8	7.8	17.6	7.2	7.3	155	60	24.974	1.3
1635	2	62	baihe	1	1	2	2	1	1	2	2	1	0	17.6	4.65766	5.17	2.93	1.11	1.71	57	4	7	9	5.7	5.9	153	50	21.3593	18
1636	2	65	baihe	1	5	1	1	2				5	1	17.7	5.54054	4.1	2.01	0.74	1.49	47	2	4.7	4.2	6.9	4.8	150	50	22.2222	8
1637	1	67	baihe	1	3	2	2	1	3	2	2	3	1	17.7	2.72642	2.89	1.2	1.06	1.03	63	8	5	17	6.6	6	162	76	28.959	1.2
1638	2	67	baihe	1	1	2	2	1	1	2	2	1	0	17.8	3.56329	5.63	3.91	1.58	1.3	47	7	5.5	15.4	6	6.7	158	60	24.0346	6
1639	2	70	baihe	1	1	2	2	1	1	2	2	1	0	17.9	10.1228	5.77	3.98	0.57	1.64	52	2	4.3	5.9	8	5.2	144	48	23.1481	7
1640	2	62	baihe	1	5	1	2	1	1	2	2	5	1	18	3.07059	5.22	3.03	1.7	1.43	45	2	5.6	6	8	7	164	79	29.3724	9
1641	2	60	baihe	1	1	2	2	1	1	2	2	1	0	18	5.84848	5.79	3.51	0.99	1.63	38	3	4.4	6.6	10.1	8.3	152	50	21.6413	6
1642	2	54	baihe	1	1	2	2	1	1	2	2	1	0	18.3	3.91753	3.8	2.11	0.97	1.31	43	4	5.9	10.2	6.8	5.7	160	64	25	7
1643	2	60	baihe	1	1	2	2	1	1	2	2	1	0	18.3	2.0165	6.11	3.76	3.03	1.11	50	19	5.6	41.2	8.2	6.7	159	63	24.9199	1.4
1644	1	61	baihe	1	1	2	2	1	1	2	2	1	0	18.3	4.93023	6.36	4.81	1.29	0.98	72	10	7.1	20.7	10.6	8.4	175	78	25.4694	12.3
1645	2	59	baihe	1	1	2	2	1	1	2	2	1	0	18.4	10.463	5.65	3.1	0.54	2.18	47	6	6.2	13.6	9.6	7.4	158	55	22.0317	9
1646	2	70	baihe	1	1	2	2	1	1	2	2	1	0	18.5	4.24138	6.15	4.67	1.45	1.13	34	5	5.8	11.3	11.3	7.7	150	62	27.5556	9
1647	2	38	baihe	1	1	2	2	1	1	2	2	1	0	18.6	3.24615	4.22	2.05	1.3	1.31	45	2	6.2	6	9.7	6.7	160	65	25.3906	7
1648	1	56	baihe	1	1	2	2	1	1	2	2	1	0	18.6	1.69948	6.56	3.55	3.86	1.08	100	11	7.3	23.6	13	9.4	173	65	21.7181	15
1649	1	56	baihe	1	1	2	2	1	1	2	2	1	0	19.1	2.18284	5.85	3.04	2.68	1.15	53	2	4.8	5	9.9	8	182	85	25.6612	6.5
1650	2	71	baihe	1	1	2	1	1	1	2	1	1	0	19.2	4.81416	5.44	3.46	1.13	1.74	32	2	5.1	4.6	7.3	7.1	154	55	23.1911	14
1651	2	59	baihe	1	1	2	2	1	1	2	2	1	0	19.3	3.98148	6.45	5.12	1.62	1.01	68	8	5.6	18.4	9.7	6.7	155	64	26.6389	7
1652	1	61	baihe	1	1	2	2	1	1	2	2	1	0	19.4	2.04545	5.85	3.77	2.86	1.27	61	9	5.1	21.3	8.7	5.3	170	65	22.4913	6
1653	2	67	baihe	1	1	2	2	1	3	2	2	3	1	19.5	4.10072	5.7	3.52	1.39	1.41	65	2	7.6	4.7	8.4	6.1	152	50	21.6413	14
1654	1	56	baihe	1	1	2	2	1	1	2	2	1	0	19.7	2.87113	5.57	3.72	1.94	1.32	49	8	4.3	17.8	12.2	8.1	170	73	25.2595	6
1655	2	47	baihe	1	1	1	2	1	1	1	2	1	0	19.9	5.48235	4.66	2.71	0.85	1.48	41	9	3.4	20.8	7.2	5.5	156	60	24.6548	4
1656	1	62	baihe	1	1	2	2	1	1	2	2	1	0	20	7.77966	4.59	2.98	0.59	1.28	55	2	8.2	6.7	9.4	7.8	169	56	19.6072	16
1657	1	57	baihe	1	1	2	2	1	1	2	2	1	0	20.2	6.54839	4.06	2.14	0.62	1.36	69	11	8.1	26.5	7.2	9.8	167	65	23.3067	13
1658	1	62	baihe	2				1	5	1	1	5	1	20.3	4.64198	3.76	2.3	0.81	1.02	55	4	4.2	11.2	11.3	8.2	165	63.5	23.3242	14.7
1659	2	62	baihe	1	1	2	2	1	1	2	2	1	0	20.4	5.26316	4	2.34	0.76	1.21	59	7	7.9	18	9.3	7.3	158	79	31.6456	9
1660	2	58	baihe	1	2	2	2	1	2	2	2	2	1	20.5	3.81679	5	3.22	1.31	1.3	57	2	6.1	6.3	8	6.6	156	60	24.6548	2.1
1661	2	63	baihe	1	1	2	2	1	1	2	2	1	0	20.5	3.34146	5.48	3.79	1.64	1.07	46	6	5.1	14.8	9.5	6.3	149	49.5	22.2963	14
1662	1	66	baihe	1	1	2	2	1	1	2	2	1	0	20.5	3.93333	4.13	2.58	1.05	1.06	70	19	4.6	45.4	7.2	6.9	165	70	25.7117	1.9
1663	2	64	baihe	1	1	2	2	1	1	2	2	1	0	20.7	1.87912	5.13	2.98	2.73	1.39	51	1	4.6	3	9.9	6.9	154	58	24.4561	17
1664	1	60	baihe	1	1	2	2	1	1	2	2	1	0	20.7	13.4444	4.84	2.79	0.36	1.57	62	7	8.2	16.9	8.6	6.6	171	72	24.623	2.4
1665	2	62	baihe	1	1	2	1	1	1	2	1	1	0	20.9	4.57143	6.4	3.63	1.4	2.18	50	5	7.9	12.9	6.3	5.5	162	56	21.3382	2.8
1666	2	62	baihe	1	1	2	2	1	1	2	2	1	0	20.9	8.05952	6.77	4.89	0.84	1.49	41	6	6.8	15.2	12	9.8	158	54.5	21.8314	14
1667	2	57	baihe	1	1	2	2	1	1	2	2	1	0	21.1	11.0233	4.74	2.34	0.43	1.95	52	7	5.9	18	7.1	5.4	162	55	20.9572	2.5
1668	2	65	baihe	1	1	2	2	1	1	2	2	1	0	21.4	5.38462	7.7	5.39	1.43	1.57	57	4	4.6	12	10.3	6.7	160	60	23.4375	4
1669	2	60	baihe	1	1	2	2	1	1	2	2	1	0	21.4	6.45161	4	2.05	0.62	1.46	58	4	9.3	10.9	7.4	6.1	157	50	20.2848	5
1670	2	65	baihe	1	1	2	2	1	1	2	2	1	0	21.4	8	5.36	3.41	0.67	1.49	66	6	5.1	14.8	9.3	7.3	155	55	22.8928	8
1671	2	65	baihe	1	1	2	2	1	1	2	2	1	0	21.4	3.30198	6.67	4.42	2.02	1.37	54	12	5.1	30.2	8.9	7.4	147	51	23.6013	1
1672	2	61	baihe	1	3	2	2	1	3	2	2	3	1	21.5	4.6	5.75	3.77	1.25	1.54	44	8	5.6	20.4	5.2	10.1	155	55	22.8928	15
1673	2	65	baihe	1	1	2	2	1	1	2	2	1	0	22.2	2.4385	4.56	2.48	1.87	1.1	40	3	6	9.2	6.8	6.5	160	55	21.4844	6
1674	2	54	baihe	1	2	2	2	1	1	2	2	2	1	22.2	3.38824	5.76	3.52	1.7	1.41	48	6	5.3	16.6	11.5	7.7	157	64	25.9645	6
1675	1	77	baihe	1	1	2	2	1	1	2	2	1	0	22.4	4.10714	3.45	1.56	0.84	1.35	67	12	5.9	31.1	9.7	8.1	159	60	23.7332	6
1676	2	61	baihe	1	1	2	1	1	1	2	1	1	0	22.5	4.51449	6.23	5.09	1.38	0.88	40	4	6.1	11.6	9.5	6.2	161	60	23.1473	7
1677	2	63	baihe	1	1	2	2	1	1	2	2	1	0	22.6	5.57609	5.13	3	0.92	1.59	58	7	6.6	20.4	6.7	5.6	158	56	22.4323	1
1678	2	58	baihe	1	1	2	2	1	1	2	2	1	0	22.6	6.34343	6.28	4.07	0.99	1.57	44	10	8.4	26	8	6.2	150	50	22.2222	6
1679	2	62	baihe	1	1	2	2	1	1	2	2	1	0	22.7	5.62205	7.14	4.76	1.27	1.6	54	2	7	6.1	7.5	6.2	160	62	24.2187	14
1680	2	64	baihe	1	1	2	2	1	1	2	2	1	0	22.8	5.14876	6.23	4.37	1.21	1.58	44	4	7.2	11.6	8.9	6.4	149	55	24.7737	1.3
1681	2	63	baihe	1	1	2	2	1	1	2	2	1	0	22.9	4	7.08	4.89	1.77	1.39	59	14	6.1	37.3	7.4	7.2	158	55	22.0317	1.2
1682	2	63	baihe	1	1	2	2	1	1	2	2	1	0	23	4.4375	4.97	2.82	1.12	1.55	38	9	6.6	24.1	8.4	6.1	154	59	24.8777	7
1683	1	58	baihe	1	1	2	2	1	1	2	2	1	0	23.2	8.45652	3.89	2.27	0.46	1.39	68	6	5.4	18.3	7.3	5.6	171	72	24.623	6.4
1684	2	61	baihe	1	1	2	2	1	1	2	2	1	0	23.4	2.60223	7	4.65	2.69	1.39	48	12	8.1	33.3	17.2	7.6	165	74	27.1809	1
1685	2	58	baihe	1	1	2	2	1	1	2	2	1	0	23.4	7.77586	4.51	2.37	0.58	1.72	52	6	8.4	17	6	5.9	157	67	27.1816	19.3
1686	2	67	baihe	1	3	2	2	1	1	2	2	3	1	23.5	5.32143	4.47	2.9	0.84	1.25	54	3	6.4	8	8.6	6.6	145	45	21.4031	8.2
1687	1	55	baihe	1	1	2	2	1	1	2	2	1	0	23.5	5.47967	6.74	4.48	1.23	1.5	71	9	4.8	24.6	7.7	5.8	167	66	23.6652	11
1688	2	80	baihe	1	1	2	2	2				1	0	24.1	3.25604	6.74	4.85	2.07	1.66	62	1	4.8	3.5	8	5.7	155	67.2	27.9709	4
1689	1	65	baihe	1	1	2	2	1	1	2	2	1	0	24.2	2.68712	4.38	2.57	1.63	0.95	69	5	4.3	15	8.5	7.3	176	70	22.5981	6
1690	1	64	baihe	1	1	2	1	1	1	2	1	1	0	24.3	9.23636	5.08	2.95	0.55	1.76	72	11	6.6	32	7.8	6.1	167	71	25.4581	1.3
1691	1	73	baihe	1	2	2	2	1	1	2	2	2	1	24.4	2.63158	5.5	3.53	2.09	0.92	83	11	6.6	32.8	8.8	8.4	170	65	22.4913	12
1692	1	60	baihe	1	1	2	2	1	1	2	2	1	0	24.6	3.10526	5.31	2.83	1.71	1.52	54	7	5.9	19.5	12.4	8.3	163	58.5	22.0181	2.5
1693	2	63	baihe	1	1	2	2	1	1	2	2	1	0	24.7	7.53488	6.48	4.61	0.86	1.49	52	3	6.7	11	7.5	5.6	149	54	24.3232	1.4
1694	2	73	baihe	2				1	1	2	2	1	0	24.9	7.01449	4.84	2.95	0.69	1.55	62	5	4.6	15	9.4	6.3	154	55	23.1911	7
1695	2	69	baihe	1	1	2	2	1	1	2	2	1	0	24.9	1.89837	4.67	2.33	2.46	1.01	52	6	5.8	19	5.8	5.9	148	62	28.3053	4.6
1696	1	54	baihe	1	1	2	2	1	1	2	2	1	0	25	0.793814	4.62	1.77	5.82	0.8	64	9	5.9	26.5	9.7	7.4	171	87	29.7527	9
1697	2	67	baihe	1	1	2	2	1	1	2	2	1	0	25.1	0.645533	6.72	1.88	10.41	1	47	6	5	17.5	8.2	6.7	160	60	23.4375	18
1698	1	58	baihe	1	1	2	2	1	1	2	2	1	0	25.8	5.73585	6.08	4.1	1.06	1.54	67	13	6.1	38.3	13.7	8.6	180	70	21.6049	8
1699	1	66	baihe	1	1	2	2	1	1	2	2	1	0	25.8	2.48117	5.93	3.58	2.39	1.19	81	20	6.6	58.5	6.1	5.3	167	63	22.5896	2.4
1700	2	69	baihe	2				1	1	2	2	1	0	26	5.79762	4.87	2.76	0.84	1.7	59	10	7	31	6.9	5.2	139	46.5	24.0671	1.3
1701	2	66	baihe	1	1	2	1	1	1	2	1	1	0	26.4	2.98137	4.8	2.86	1.61	1.35	55	2	4.9	7.5	8.2	6.2	157	60	24.3418	6
1702	1	64	baihe	1	1	2	2	1	1	2	2	1	0	27.6	5.71795	4.46	3.14	0.78	1.04	65	13	6.7	43	8.5	7.1	172	69	23.3234	18
1703	2	66	baihe	1	1	2	2	1	1	2	2	1	0	27.7	9.95833	4.78	2.44	0.48	1.86	59	5	6.3	17.6	8.1	6.1	148	55	25.1096	19
1704	1	67	baihe	1	3	2	2	1	1	2	2	3	1	28	2.72549	6.95	4.67	2.55	1.27	47	4	4.8	15	19.4	13.5	170	71	24.5675	9
1705	2	73	baihe	1	1	2	1	1	1	2	1	1	0	28.3	4.09924	5.37	2.45	1.31	2.02	88	19	7.2	61.1	9.4	8.3	157	65	26.3702	13
1706	1	57	baihe	1	1	2	2	1	1	2	2	1	0	28.6	6.21127	4.41	2.9	0.71	1.23	58	9	7.6	30.5	9.4	7.4	161	60	23.1473	2.1
1707	2	61	baihe	1	1	2	2	1	1	2	2	1	0	28.9	3.30233	5.68	3.74	1.72	1.38	37	12	4.8	39.8	7.2	6.8	160	65	25.3906	7
1708	1	65	baihe	1	1	2	2	1	1	2	2	1	0	30.3	5.84524	4.91	3.13	0.84	1.56	87	14	4.3	51.3	6.2	6.3	166	70	25.4028	11.6
1709	1	71	baihe	1	1	2	2	1	1	2	2	1	0	30.5	2.70936	5.5	3.95	2.03	1.16	65	12	5.3	42.8	9.8	7.4	168	72	25.5102	6
1710	1	63	baihe	1	1	2	2	1	1	2	2	1	0	30.5	5.06087	5.82	4.07	1.15	1.22	58	13	6.1	45.7	6.9	6	167	60	21.5139	5
1711	1	65	baihe	1	1	2	2	1	1	2	2	1	0	30.6	3.71053	5.64	3.61	1.52	1.44	59	8	5.3	30.6	7	7.4	166	69	25.0399	1.3
1712	2	63	baihe	1	1	2	2	1	1	2	2	1	0	30.8	2.19776	5.89	3.78	2.68	1.2	52	5	5.3	20.8	10	6.1	150	56	24.8889	7
1713	1	63	baihe	1	4	1	1	1	3	1	1	4	1	30.8	18.963	5.12	2.92	0.27	1.75	61	3	6.7	12.2	14.7	8.8	167	65	23.3067	2
1714	1	52	baihe	1	1	2	2	1	1	2	2	1	0	31	5.56667	6.63	1.03	12.92	0.89	44	9	4	32.6	12.6	7.4	164	72	26.7698	8
1715	1	62	baihe	1	1	2	2	1	1	2	2	1	0	31	8	5.84	4.3	0.73	1.46	63	11	6	39.7	8.6	6.1	158	70	28.0404	6
1716	2	65	baihe	1	1	2	2	1	1	2	2	1	0	31.3	1.63409	7.19	4.12	4.4	1.15	47	9	4.2	33.4	11.7	7.5	165	59	21.6713	1
1717	2	57	baihe	1	1	2	2	1	1	2	2	1	0	31.3	1.62179	5.06	2.61	3.12	1.19	37	2	4.5	9.4	9.6	7.2	159	70	27.6888	2.8
1718	1	71	baihe	1	1	2	2	1	1	2	2	1	0	31.3	3.41739	3.93	2.52	1.15	0.99	52	15	4.5	54	10.2	8.1	170	70	24.2215	6
1719	1	43	baihe	1	1	2	2	1	1	2	2	1	0	31.4	2.36444	5.32	3.96	2.25	1	49	10	4.5	38.3	10.5	4.1	170	70	24.2215	1.3
1720	2	48	baihe	1	1	2	2	1	1	2	2	1	0	31.5	1.65	5.94	3.31	3.6	1.11	37	7	4.8	27.2	12.3	8.9	158	60	24.0346	1.3
1721	2	66	baihe	1	1	2	2	1	1	2	2	1	0	31.8	0.910873	5.11	1.68	5.61	1.1	92	10	9.1	36.9	6.2	5.7	156	65	26.7094	4.5
1722	2	64	baihe	1	1	2	2	1	1	2	2	1	0	31.8	1.86207	4.86	2.65	2.61	1.1	45	2	6.2	8	7.5	6.1	150	57	25.3333	6
1723	1	56	baihe	1	1	2	2	1	1	2	2	1	0	32.6	5.76562	3.69	2.48	0.64	0.99	76	13	5.5	51.1	9.1	7.4	168	66	23.3844	9
1724	2	58	baihe	1	1	2	2	1	1	2	2	1	0	32.9	5.51389	3.97	2.19	0.72	1.37	66	5	4.6	19.6	9	6	157	65	26.3702	1
1725	1	61	baihe	1	1	2	2	1	1	2	2	1	0	32.9	4.84211	5.52	3.76	1.14	1.39	51	7	6.8	29.5	12.9	8.4	170	60	20.7612	9
1726	2	63	baihe	1	1	2	2	1	1	2	2	1	0	33.4	7.575	6.06	3.82	0.8	1.9	50	6	5.9	23	12.4	9.7	150	43	19.1111	8.2
1727	1	60	baihe	1	5	1	2	1	5	1	2	5	1	33.7	1.45048	4.54	2.19	3.13	1.41	68	5	6.9	21.9	10.8	7.7	172	63	21.2953	17
1728	1	66	baihe	1	1	2	2	1	1	2	2	1	0	33.7	3.19527	5.4	3.32	1.69	1.26	61	11	11.1	43.9	8.1	5.4	154	55	23.1911	11
1729	2	70	baihe	1	4	1	2	1	4	1	2	4	1	34.5	7.19178	5.25	3.15	0.73	1.73	65	3	6.8	14.7	9.3	6.6	143	46	22.495	4
1730	1	52	baihe	1	1	2	2	1	1	2	2	1	0	35.2	6.63218	5.77	3.66	0.87	1.51	66	13	6.4	54.5	12.3	8.5	171	61	20.8611	14.6
1731	2	64	baihe	1	1	2	2	1	1	2	2	1	0	35.5	5.76042	5.53	3.82	0.96	1.37	42	3	6.6	12.6	6.9	7.4	163	60	22.5827	2
1732	2	54	baihe	1	1	2	2	1	1	2	2	1	0	35.5	11.3636	5	3.37	0.44	1.37	52	8	5.7	33.3	7.5	6.5	160	58	22.6562	7
1733	2	66	baihe	1	1	2	2	1	1	2	2	1	0	35.5	6.46914	5.24	3.21	0.81	1.56	65	8	6.4	35.7	6.3	5.7	158	70	28.0404	5.2
1734	2	72	baihe	1	1	2	2	1	1	2	2	1	0	36.1	5.09028	7.33	5.36	1.44	1.39	68	6	7.3	24.8	6.6	5.8	151	55	24.1217	1.3
1735	1	67	baihe	1	1	2	2	2				1	0	36.4	4.22321	4.73	3.36	1.12	1.06	86	12	8.1	50.5	12.6	7.8	170	60	20.7612	12
1736	1	68	baihe	1	1	2	2	1	1	2	2	1	0	36.5	7.55172	4.38	2.74	0.58	1.24	83	9	6.8	39.5	12.2	8.2	167	76	27.2509	18
1737	2	66	baihe	1	1	2	2	1	1	2	2	1	0	36.6	6.0241	5	3.51	0.83	1.14	56	21	6.4	89.4	6.4	6.3	161	65	25.0762	6.5
1738	2	58	baihe	1	1	2	2	1	1	2	2	1	0	37	10.5106	4.94	2.77	0.47	1.67	50	15	8.5	65.2	6.4	5.8	158	60	24.0346	4
1739	2	54	baihe	1	1	2	2	1	1	2	2	1	0	37.1	4.744	5.93	4.04	1.25	1.23	46	7	5	32.1	7.1	6.9	168	67.5	23.9158	5
1740	2	70	baihe	1	4	2	2	2				4	1	37.4	5.09735	5.76	3.43	1.13	1.75	70	12	6.3	51.9	11.5	8.5	149	47	21.1702	2
1741	1	56	baihe	1	4	2	2	1	4	2	2	4	1	37.4	8.98507	6.02	3.81	0.67	1.71	53	7	6.5	31.5	10.5	8.7	165	54	19.8347	2.8
1742	1	58	baihe	1	1	2	2	1	1	2	2	1	0	38	2.58	5.16	3.15	2	1.06	81	15	7.5	66.6	9	6.4	163	88.5	33.3095	1.3
1743	1	56	baihe	1	1	2	2	1	1	2	2	1	0	38.1	2.87745	5.87	3.92	2.04	1.15	65	7	4.7	34.4	9.4	8.1	165	72	26.4463	6
1744	2	57	baihe	1	1	2	2	1	1	2	2	1	0	38.6	3.90226	5.19	3	1.33	1.55	61	6	5.1	27	10.1	6.8	153	62	26.4855	7
1745	2	65	baihe	1	1	2	2	1	1	2	2	1	0	39.3	3.94366	5.6	2.34	1.42	1.34	55	5	5.6	23.7	7.1	6	152	60	25.9695	1.3
1746	2	72	baihe	1	3	2	2	1	3	2	2	3	1	40.5	11.7143	4.92	2.6	0.42	1.87	61	7	6	34.3	6.6	7.9	149	55	24.7737	16
1747	1	57	baihe	1	1	2	2	1	1	2	2	1	0	40.5	2.34221	6.16	4.1	2.63	1.02	59	6	6.8	30.4	9.5	7.2	167	65	23.3067	1.9
1748	2	49	baihe	1	1	2	2	1	1	2	2	1	0	41	6.60656	4.03	2.1	0.61	1.5	47	9	5.1	43.2	7.6	6.1	158	50	20.0288	6
1749	2	68	baihe	1	1	2	2	1	1	2	2	1	0	41.3	1.29056	5.33	2.46	4.13	1.05	58	11	5.6	55.5	10.4	6.8	149	60	27.0258	7.6
1750	2	61	baihe	1	1	2	2	1	1	2	2	1	0	42.1	3.80892	5.98	4.02	1.57	1.42	46	3	5.6	17.3	14.2	10.3	152	53	22.9398	9
1751	1	68	baihe	1	1	2	2	1	2	2	2	2	1	42.1	2.74211	5.21	2.6	1.9	1.79	59	8	4.9	40.7	8.1	5.8	172	78	26.3656	6
1752	1	68	baihe	1	3	2	2	2				3	1	43.2	11.6429	6.52	3.45	0.56	2.61	53	12	6.3	59.4	11.1	6.7	159	71	28.0843	7
1753	2	66	baihe	1	1	2	2	1	1	2	2	1	0	43.8	2.17551	5.33	2.5	2.45	1.23	92	9	7.8	49.3	7.3	6.6	156	63	25.8876	5.6
1754	1	68	baihe	1	1	2	1	1	1	2	1	1	0	44.4	5.98864	5.27	3.34	0.88	1.31	60	8	3.9	42.1	10.3	8	161	66	25.462	5
1755	2	60	baihe	1	1	2	1	1	1	2	1	1	0	44.6	8.16667	5.39	3.68	0.66	1.41	76	4	10	22.8	6.9	5.5	160	60	23.4375	6
1756	2	62	baihe	1	5	1	2	1	5	2	2	5	1	45.7	2.74779	6.21	4.02	2.26	1.29	37	3	4.3	19.9	7.6	6	160	60	23.4375	19
1757	2	63	baihe	1	1	2	2	1	1	2	2	1	0	47	2.375	8.93	2.55	3.76	1.4	70	6	9.9	35.5	7.6	6.1	157	74	30.0215	2.7
1758	2	58	baihe	1	1	2	2	1	1	2	2	1	0	47.1	5.66981	6.01	4.22	1.06	1.46	50	8	5	43.1	7.3	6.4	160	78	30.4687	4
1759	1	69	baihe	1	1	2	2	1	1	2	2	1	0	47.5	1.72694	4.68	1.9	2.71	1.37	91	10	7	58.3	6.4	5.2	178	68	21.4619	1.3
1760	2	69	baihe	1	1	2	2	1	1	2	2	1	0	47.7	1.7218	4.58	1.49	2.66	1.07	64	3	7	17.4	7.5	6.2	160	75	29.2969	1.3
1761	1	52	baihe	1	1	2	2	1	1	2	2	1	0	48.3	3.71429	3.12	1.56	0.84	1.15	63	6	6.2	37.2	6.8	7	159	70	27.6888	4.6
1762	2	64	baihe	1	1	2	2	1	1	2	2	1	0	48.4	4.08182	4.49	2.21	1.1	1.6	55	3	6.6	21.7	8.8	7.4	155	61	25.3902	6
1763	1	59	baihe	1	1	2	2	1	1	2	2	1	0	48.5	3.64557	5.76	3.01	1.58	2.05	79	6	5.9	33.7	9.3	6.9	168	70	24.8016	6
1764	1	67	baihe	1	1	2	2	2				1	0	48.7	5	5.4	2.96	1.08	1.93	66	19	5.1	109.2	6	5.2	165	70	25.7117	1.3
1765	1	52	baihe	1	1	2	2	1	1	2	2	1	0	48.9	8.67925	4.6	2.95	0.53	1.25	59	19	8	108.8	8.9	6.6	170	66	22.8374	6
1766	2	52	baihe	1	1	2	2	1	1	2	2	1	0	49	2.56931	5.19	3.58	2.02	1.06	49	13	4.4	75.2	7.4	7.1	160	60	23.4375	8
1767	1	54	baihe	1	1	2	2	1	1	2	2	1	0	49.5	2.44186	4.2	2.65	1.72	0.9	91	10	5.8	57.7	8.6	6.6	165	77	28.2828	4.7
1768	2	71	baihe	1	3	2	2	1	1	2	2	3	1	49.9	4.61856	4.48	2.52	0.97	1.13	64	7	4.6	45	5.7	5	154	54	22.7694	5.3
1769	2	59	baihe	1	1	2	2	1	1	2	2	1	0	50.1	2.42231	6.08	3.49	2.51	1.28	54	3	5.2	19.3	8	5.6	155	55	22.8928	1.6
1770	1	67	baihe	1	1	2	2	1	1	2	2	1	0	50.3	10.1837	4.99	3.33	0.49	1.54	86	5	6.9	31.5	6.5	6	165	70	25.7117	18
1771	2	59	baihe	1	1	2	2	1	1	2	2	1	0	50.8	4.01681	4.78	2.14	1.19	1.79	53	4	6.8	26.1	8.8	6.8	158	52	20.83	8
1772	2	65	baihe	1	1	2	2	1	1	2	2	1	0	51.6	3.6619	7.69	5.33	2.1	1.74	38	4	5.6	24.5	8	6.6	160	64	25	1.7
1773	2	70	baihe	1	1	2	2	1	1	2	2	1	0	52.8	2.84277	4.52	2.37	1.59	1.37	59	11	5.7	67.5	7.8	6.2	160	57	22.2656	1.3
1774	2	54	baihe	1	1	2	2	1	1	2	2	1	0	53.6	4.67521	5.47	4.01	1.17	1.23	47	9	4.8	59.7	14.2	10.4	157	65	26.3702	1
1775	2	65	baihe	1	1	2	2	1	1	2	2	1	0	54	4.75221	5.37	3.25	1.13	1.56	44	4	4.6	26.7	8.7	6.3	158	68	27.2392	9
1776	2	58	baihe	1	1	2	2	1	1	2	2	1	0	54.2	4.66142	5.92	3.89	1.27	1.6	45	9	7	56.7	8.6	6.2	158	52	20.83	13.2
1777	2	63	baihe	1	1	2	2	1	1	2	2	1	0	55.8	7.81132	4.14	2.29	0.53	1.53	39	5	3.6	36.7	11.1	7.1	160	55	21.4844	0.9
1778	1	71	baihe	1	1	2	2	1	1	2	2	1	0	55.8	2.61961	6.68	3.81	2.55	1.22	86	4	6.8	28.9	8.9	6.4	164	55	20.4491	13
1779	2	62	baihe	1	1	2	2	1	1	2	2	1	0	56.6	2.13781	6.05	3.36	2.83	1.5	55	7	6.4	48.1	7.8	6.5	156	71	29.1749	1.5
1780	2	54	baihe	1	1	2	2	1	1	2	2	1	0	56.8	1.20732	4.95	1.77	4.1	1.22	50	14	6.1	89.9	9.1	6.2	156	73	29.9967	1
1781	1	52	baihe	1	1	2	2	1	1	2	2	1	0	59.7	1.72881	5.1	2.95	2.95	0.98	65	7	4.4	50.5	9.7	7	179	80	24.968	1
1782	1	60	baihe	1	1	2	2	1	1	2	2	1	0	60.5	8	3.92	2.42	0.49	1.19	69	15	9.2	103.2	12.8	8.5	170	70	24.2215	23
1783	2	66	baihe	1	3	2	1	1	3	2	1	3	1	63.8	3.71598	6.28	4.23	1.69	1.51	38	5	6.5	39.8	14.1	9.6	144	55	26.5239	15
1784	1	61	baihe	1	4	2	2	1	4	2	2	4	1	65.3	5.2562	6.36	3.33	1.21	2.22	75	6	9.1	51.5	11.1	8.4	172	69	23.3234	21
1785	2	59	baihe	1	1	2	2	1	1	2	2	1	0	66.2	2.67692	5.22	3.49	1.95	0.95	53	5	6.1	40.4	11.8	7.4	154	63	26.5643	9
1786	1	62	baihe	1	3	2	2	1	3	2	2	3	1	69.5	3.55639	4.73	3.42	1.33	1.1	64	11	3.9	88.4	8	6.7	166	93	33.7495	5
1787	1	64	baihe	1	1	2	2	1	1	2	2	1	0	69.9	1.58054	4.71	2.29	2.98	1.1	52	14	6.2	118.1	9.3	6.5	170	74	25.6055	23
1788	1	50	baihe	1	1	2	2	1	1	2	2	1	0	72.1	1.10086	5.13	2.69	4.66	1.12	44	11	6.4	90.3	9.2	6.6	170	81.5	28.2007	4.7
1789	1	66	baihe	1	1	2	1	1	1	2	1	1	0	72.6	2.70349	4.65	2.66	1.72	1.13	69	5	7.5	48.3	11.2	8.7	174	70	23.1206	1.3
1790	2	58	baihe	1	1	2	2	1	1	2	2	1	0	74.2	5.3625	4.29	2.47	0.8	1.31	55	13	6.4	117.3	6.6	6.4	164	60	22.3081	6
1791	2	65	baihe	1	1	2	2	1	1	2	2	1	0	77.5	4.16912	5.67	3.58	1.36	1.54	41	8	4.1	70.9	8	6.1	156	55	22.6003	16
1792	1	63	baihe	1	1	2	2	1	1	2	2	1	0	79	1.63136	7.7	3.77	4.72	1.09	69	18	8.4	164.6	9.4	6.7	160	68	26.5625	8
1793	2	71	baihe	1	1	2	2	1	1	2	2	1	0	80.1	5.86842	4.46	2.03	0.76	1.84	63	3	5.2	33.4	5.7	5.5	147	55	25.4524	9
1794	2	47	baihe	1	1	2	1	1	1	2	1	1	0	81	3.22156	5.38	3.34	1.67	1.33	48	5	4.9	49.9	7.7	6.3	165	65	23.8751	8
1795	1	55	baihe	1	4	2	2	1	4	2	2	4	1	83.1	4.01935	6.23	3.68	1.55	1.55	60	14	6.9	132.7	9.9	7.6	164	65	24.1672	6
1796	1	67	baihe	1	1	2	2	1	1	2	2	1	0	84.8	6.3299	6.14	4.1	0.97	1.62	67	6	6.7	60.8	10.2	7.3	172	75.1	25.3853	6
1797	2	50	baihe	1	1	2	2	1	1	2	2	1	0	88.4	3.41667	7.38	5.62	2.16	1.37	44	18	5.4	186	6.6	5.7	154	54.5	22.9803	1.3
1798	2	64	baihe	1	1	2	2	1	3	2	2	3	1	91.7	3.61745	5.39	3.57	1.49	1.46	42	18	4.8	194.1	13	9.6	150	55.5	24.6667	6
1799	1	63	baihe	1	1	2	2	1	1	2	2	1	0	92	4.032	5.04	3.16	1.25	1.43	77	8	6.2	90	9.1	6.6	165	65	23.8751	6
1800	1	67	baihe	1	1	2	2	1	1	2	2	1	0	95	13.9737	5.31	3.06	0.38	1.97	98	9	9.7	98.9	9.6	7.7	173	60	20.0474	7.3
1801	2	65	baihe	1	1	2	2	1	1	2	2	1	0	97.3	3.13376	4.92	2.58	1.57	1.53	41	5	5.2	64.4	8.2	8.2	156	55	22.6003	8
1802	1	52	baihe	1	1	2	2	1	1	2	2	1	0	98.6	0.911376	6.89	3.58	7.56	1.11	62	10	4.5	116.6	10.1	6.9	168	72	25.5102	5.6
1803	2	66	baihe	1	1	2	2	1	1	1	2	1	0	99.1	4.72028	6.75	4.74	1.43	1.54	51	7	4.3	88.2	8.8	6.7	159	66	26.1066	12
1804	1	71	baihe	1	1	2	2	1	1	2	2	1	0	99.4	11.413	5.25	3.39	0.46	1.58	64	13	7.4	149.9	8.5	6.1	169	60	21.0077	6
1805	1	58	baihe	1	3	2	2	2				3	1	101.1	6.09804	6.22	3.83	1.02	1.86	94	7	10.8	90.9	9	6.2	165	67	24.6097	2
1806	1	54	baihe	1	1	2	2	1	1	2	2	1	0	103.2	1.69231	6.82	3.81	4.03	1.56	56	13	6.1	161.2	7.2	5.8	170	67	23.1834	2.6
1807	2	53	baihe	1	3	2	2	1	3	2	2	3	1	103.5	2.59507	7.37	4.82	2.84	1.41	48	5	4.3	68.7	8.1	8.6	155	68	28.3039	8
1808	1	71	baihe	1	1	2	1	1	1	2	1	1	0	103.5	3.27891	4.82	2.69	1.47	1.48	59	10	4.6	122	8.2	7.6	177	60	19.1516	17
1809	2	63	baihe	1	1	2	2	1	1	2	2	1	0	109.8	2.64979	6.28	3.83	2.37	1.48	34	4	5.6	54.4	8.5	7.7	160	75	29.2969	1
1810	2	69	baihe	1	1	2	2	1	1	2	2	1	0	110.7	4.13018	6.98	4.85	1.69	1.61	47	15	5.9	195.3	7.8	7.5	158	78	31.245	1.3
1811	2	61	baihe	1	1	2	1	1	1	2	1	1	0	112.4	2.93373	4.87	3.02	1.66	1.26	58	6	5.4	84	9.7	7.6	166	76	27.5802	7
1812	1	58	baihe	1	1	2	1	1	1	2	1	1	0	118	11.5778	5.21	3.08	0.45	1.68	44	5	4.5	69.7	12.1	8.5	162	73	27.8159	6
1813	1	67	baihe	1	3	2	2	1	3	2	2	3	1	121.6	2.08537	3.42	1.76	1.64	1.08	87	7	7.5	101.9	7.3	5.8	167	65	23.3067	6
1814	1	58	baihe	1	3	2	2	1	3	2	2	3	1	122	7.2619	6.1	4.48	0.84	1.24	101	7	7.3	102.1	10.1	8.9	167	75	26.8923	17
1815	2	48	baihe	1	1	2	2	1	1	2	2	1	0	122.4	6.72727	4.44	2.73	0.66	1.25	67	8	5.5	117.6	9.4	6.9	150	54	24	11
1816	2	67	baihe	1	1	2	2	1	1	2	2	1	0	131.1	2.28061	4.47	3.25	1.96	0.72	37	4	4.3	67.8	13.9	8.9	153	65.3	27.8953	1
1817	2	54	baihe	1	3	1	2	1	3	1	2	3	1	131.4	3.54783	4.08	2.62	1.15	1.09	39	3	5.6	49.7	11.8	10	156	75	30.8185	1.7
1818	2	60	baihe	1	1	2	2	1	1	2	2	1	0	131.6	1.77866	4.5	2.21	2.53	0.91	54	5	6.6	83.3	6.3	5.4	156	60	24.6548	8
1819	2	66	baihe	1	1	2	2	2				1	0	134.8	4.09091	4.95	3.31	1.21	1.04	47	14	6	221.4	11.8	8.5	152	51	22.0741	7
1820	2	78	baihe	1	1	2	2	1	1	2	2	1	0	137	3.79032	4.7	2.67	1.24	1.38	52	15	8.4	243.7	6.8	5.2	162	55	20.9572	1
1821	2	67	baihe	1	1	2	2	1	1	2	2	1	0	137.1	5.10101	5.05	3.29	0.99	1.36	46	9	8.6	144.2	13	5.6	150	65	28.8889	1
1822	2	67	baihe	1	1	2	2	1	1	2	2	1	0	139.5	1.51325	6.28	2.85	4.15	1.32	61	7	7.5	112.1	10.1	7.5	160	58	22.6562	8.5
1823	2	53	baihe	1	1	2	2	1	1	2	2	1	0	141.2	7.41667	5.34	3.02	0.72	1.83	71	7	5.4	121.2	6.3	5.7	160	61	23.8281	4.9
1824	1	62	baihe	2				1	1	2	2	1	0	146.1	4.66897	6.77	4.83	1.45	1.3	80	6	6.9	113.1	8.1	6.7	165	64	23.5078	2
1825	2	71	baihe	1	1	2	2	1	1	2	2	1	0	146.8	1.98559	6.89	3.28	3.47	1.34	69	5	7.8	96	7.4	5.7	145	45	21.4031	6
1826	2	67	baihe	1	1	2	2	1	1	2	2	1	0	151.6	3.43478	7.11	4.98	2.07	1.13	48	8	4.3	141.4	8	6	157	68	27.5873	3.7
1827	2	61	baihe	1	1	2	2	1	1	2	2	1	0	157	8.12329	5.93	3.59	0.73	1.9	48	7	6.9	127.2	8.9	7.2	146	58	27.2096	9
1828	1	52	baihe	1	1	2	2	1	1	2	2	1	0	157.1	1.79439	7.68	5.2	4.28	1.08	108	14	9.7	255.3	8.7	7	168	73	25.8645	7
1829	1	68	baihe	1	1	2	2	1	1	2	2	1	0	163.3	2.89712	7.04	4.93	2.43	1.38	57	8	4.1	162.6	11.3	9.9	164	67	24.9108	6
1830	2	52	baihe	1	3	2	1	1	3	2	1	3	1	167.3	3.53175	4.45	3.15	1.26	0.85	34	3	5	74.6	18.5	13.6	160	55	21.4844	1
1831	2	65	baihe	2				1	2	2	1	2	1	167.9	7.74138	4.49	3.06	0.58	1.07	54	5	6.5	98.1	8.1	8.6	156	57	23.4221	18
1832	1	68	baihe	1	1	2	2	1	1	2	2	1	0	175	2.76889	6.23	4.27	2.25	1.37	68	7	4.6	153	11.6	8.1	155	54	22.4766	1.3
1833	1	65	baihe	1	1	2	2	2				1	0	179.1	8.48148	4.58	2.52	0.54	1.72	44	5	8.4	109.8	12.4	10.1	164	57	21.1927	21
1834	2	62	baihe	1	3	2	2	1	3	2	2	3	1	202.5	0.751625	5.78	1.65	7.69	0.83	92	6	8.9	158.1	10.3	7.1	158	52	20.83	14
1835	2	65	baihe	1	1	2	2	1	1	2	2	1	0	204.6	3.2732	6.35	4.44	1.94	1.06	58	3	5.6	72.7	10	8.1	158	60	24.0346	9
1836	2	65	baihe	1	3	2	2	1	3	2	2	3	1	214.1	1.27298	4.57	2.55	3.59	1.07	46	18	6	439.5	6.6	5.8	154	73	30.7809	2.8
1837	1	65	baihe	1	1	2	2	1	1	2	2	1	0	216	2.51046	6	3.51	2.39	1.22	83	9	5.9	234.9	8.9	7.8	165	65	23.8751	14
1838	2	72	baihe	1	1	2	2	1	1	2	2	1	0	217.9	2.19291	5.57	3.2	2.54	1.23	44	6	4.8	156	9.2	6.1	156	55	22.6003	7.5
1839	1	66	baihe	1	1	2	2	1	1	2	2	1	0	226.2	5.1236	4.56	2.7	0.89	1.46	51	8	4.9	208.8	8.4	5.6	172	85	28.7317	7
1840	2	69	baihe	1	1	2	2	1	1	2	2	1	0	229.2	0.818471	5.14	1.59	6.28	0.87	39	4	4.3	111.9	7	5.9	152	50	21.6413	13
1841	2	61	baihe	1	1	2	2	1	1	2	2	1	0	239.2	6.65854	5.46	3.17	0.82	1.85	42	19	6.3	517.9	9.9	6.2	147	57.5	26.6093	2.7
1842	1	54	baihe	1	1	2	2	1	2	2	2	2	1	251.5	2.17627	6.42	3.96	2.95	1	52	11	6	330.7	14.7	10.5	157	53	21.5019	6
1843	1	61	baihe	1	2	2	2	1	2	2	2	2	1	295.2	3.80537	5.67	3.44	1.49	1.49	70	4	6.9	159.8	10.4	8.2	169	75	26.2596	9.6
1844	1	53	baihe	1	1	2	2	1	1	2	2	1	0	324.7	1.82264	4.83	2.72	2.65	0.95	47	5	7.5	207.7	15.6	10.3	164	64	23.7954	6
1845	1	62	baihe	1	1	2	1	2				1	0	331.6	3.08974	4.82	3.12	1.56	1.03	168	5	8	208.9	7.2	7.5	172	55	18.5911	15
1846	2	63	baihe	1	1	2	2	1	1	2	2	1	0	377.8	2.45255	6.72	4.05	2.74	1.31	48	4	7.2	180.4	6.9	5.8	162	60	22.8624	7
1847	2	69	baihe	1	3	2	2	1	3	2	2	3	1	415.7	1.47966	6.91	3.82	4.67	1.12	82	4	7.1	230.7	8.2	7.5	159	58	22.9421	9
1848	1	71	baihe	1	1	2	2	1	1	2	2	1	0	452.4	4.10784	4.19	1.94	1.02	1.57	119	2	8.9	123.2	6.7	6.4	166	57	20.6852	6
1849	1	57	baihe	1	1	2	2	1	1	2	2	1	0	468.1	3.27879	5.41	3.81	1.65	0.96	33	2	4.1	129.9	10.3	9.7	162	55	20.9572	5.5
1850	2	59	baihe	1	1	2	2	1	1	2	2	1	0	483.4	5.04167	4.84	3.16	0.96	1.35	50	5	5.8	281.3	6.6	5.5	161	65	25.0762	9.8
1851	2	63	baihe	1	1	2	1	1	1	2	1	1	0	483.6	1.80851	5.1	2.44	2.82	1.58	77	7	6.8	388.3	9	7	160	57	22.2656	11
1852	2	71	baihe	1	1	2	2	1	1	2	2	1	0	485.6	2.71493	6	3.93	2.21	1.13	47	7	5.4	419.6	6.4	5.8	162	56	21.3382	1.3
1853	1	67	baihe	1	1	2	2	1	1	2	2	1	0	489	5.10784	5.21	3.21	1.02	1.55	72	7	5.5	388.9	9.6	6.9	158	59	23.634	9
1854	2	64	baihe	2				1	5	1	1	5	1	491.5	5.69565	6.55	4.61	1.15	1.47	91	3	7.5	191	12.9	8.4	155	55	22.8928	26
1855	2	65	baihe	1	1	2	2	1	1	2	2	1	0	494.4	1.94346	5.5	3.08	2.83	1.24	36	4	4.1	229.2	10.4	8.4	151	57	24.9989	5
1856	2	54	baihe	1	1	2	2	1	1	2	2	1	0	522.3	4.86916	5.21	3.3	1.07	1.26	67	17	7.2	1027.1	7.2	6	165	60	22.0386	5
1857	1	48	baihe	1	1	2	2	2				1	0	617	2.12189	8.53	5.73	4.02	1.24	59	9	5.2	661.2	13.4	8	175	82	26.7755	9
1858	2	65	baihe	1	1	2	2	1	1	2	2	1	0	644.7	1.98837	5.13	3.08	2.58	0.96	135	2	15	178.7	7.9	7	150	65	28.8889	4.8
1859	1	55	baihe	1	1	2	1	1	1	2	1	1	0	663	1.35652	6.24	3.36	4.6	0.96	59	6	9.2	505.8	13.5	8.7	168	71	25.1559	14.8
1860	1	63	baihe	1	1	2	2	1	1	2	2	1	0	739.7	6.85714	5.28	3.31	0.77	1.57	96	12	8	1010.1	9.7	6.5	160	60	23.4375	9
1861	2	67	baihe	1	1	2	2	1	1	2	2	1	0	806.2	4.19835	5.08	3.48	1.21	1.46	39	6	5.6	578.6	7	7.7	149	49	22.0711	6
1862	1	65	baihe	1	1	2	2	1	1	2	2	1	0	880.1	2.3691	5.52	3.49	2.33	1.4	85	9	5.6	970.8	11.4	6.7	162	75	28.578	1
1863	2	57	baihe	1	3	2	1	1	3	2	1	3	1	912.4	2.36364	5.72	3.79	2.42	1.04	36	3	5.7	381.9	7.5	6.8	162	56	21.3382	9.4
1864	1	67	baihe	1	1	2	1	1	1	2	1	1	0	922.8	6.4902	6.62	5.38	1.02	1.05	108	8	9.9	903.3	5.4	6.7	165	62	22.7732	1
1865	1	34	baihe	1	1	2	2	1	1	2	2	1	0	924.4	1.75	5.18	3.01	2.96	0.86	97	9	6.9	945.3	8.4	7	174	85	28.075	6
1866	1	59	baihe	1	3	2	2	1	3	2	2	3	1	1042.4	15.6	7.02	4.68	0.45	1.87	72	6	10.2	808.5	7.7	10.5	158	60	24.0346	9
1867	2	62	baihe	1	1	2	2	1	1	2	2	1	0	1043	7.87324	5.59	2.35	0.71	2.48	46	5	4.2	600.7	6.7	4.9	160	60	23.4375	3.9
1868	1	68	baihe	1	1	2	2	1	1	2	2	1	0	1246.9	2.68846	6.99	3.6	2.6	1.68	366	7	23.9	1038.6	14	7.4	172	80	27.0416	15
1869	2	65	baihe	1	1	2	2	1	1	2	2	1	0	1266.6	3.32639	4.79	3.02	1.44	1.21	102	4	10.3	705.9	9	8.3	167	55.5	19.9003	11
1870	2	52	baihe	1	1	2	1	1	1	2	1	1	0	1277.5	1.75793	6.1	3.48	3.47	1.4	46	4	5.9	696.8	8.1	6.6	152	59	25.5367	6
1871	2	61	baihe	1	1	2	2	1	1	2	2	1	0	1517	1.69508	5.17	2.57	3.05	1.24	221	2	14.7	501.4	7	6.2	146	56	26.2713	2.3
1872	1	51	baihe	1	3	2	1	1	3	2	1	3	1	1828.6	4.19266	4.57	1.9	1.09	2.01	66	2	6.3	514.3	8.2	8.1	170	60	20.7612	1
1873	2	69	baihe	1	3	2	2	1	3	2	2	3	1	2026.9	4.42373	5.22	2.9	1.18	1.52	175	2	21.2	626.2	11.6	6.7	150	68	30.2222	8
1874	2	61	baihe	1	1	2	2	1	1	2	2	1	0	3043.8	5.43023	4.67	2.87	0.86	1.55	45	2	5.7	1000.9	7.7	6.8	155	60	24.974	6.8
1875	1	59	huaxin	1	2	2	2	1	2	2	2	2	1	29.4	4.26042	4.09	2.36	0.96	1.3	49	10	6.5	34	11	7.3	166	63.1	22.8988	2
1876	1	62	huaxin	1	1	2	2	1	1	2	2	1	0	29.5	4.41593	4.99	2.92	1.13	1.51	42	4	5	16.3	5.9	5.8	178	76	23.9869	16
1877	2	74	huaxin	1	1	2	2	1	1	2	2	1	0	0.1	2.7343	5.66	3.19	2.07	1.21	59	6	6.6	0.1	8.7	6.5	150	63	28	2
1878	1	54	huaxin	1	1	2	2	1	1	2	2	1	0	0.1	3.52414	5.11	3.11	1.45	1.14	63	3	5.2	0.2	9.6	7.6	171	68	23.255	11.5
1879	1	68	huaxin	1	1	2	2	1	1	2	2	1	0	0.1	4.32955	3.81	1.93	0.88	1.38	67	9	5.8	0.1	10	7.8	170	47	16.263	1.8
1880	1	75	huaxin	1	1	2	2	1	1	2	2	1	0	0.1	5.49533	5.88	4.06	1.07	1.35	58	6	7.4	0.1	7.1	5.5	170	65	22.4913	5
1881	1	70	huaxin	1	1	2	1	1	3	2	1	3	1	0.1	6.0814	5.23	3.32	0.86	1.62	72	6	5.6	0.1	6.7	5.7	170	70	24.2215	2.3
1882	1	58	huaxin	1	1	2	2	1	1	2	2	1	0	0.1	11.2456	6.41	4.36	0.57	1.86	73	7	7.2	0.1	8.5	5.9	170	50	17.301	17
1883	1	69	huaxin	1	1	2	1	1	1	2	1	1	0	0.1	5.65169	5.03	2.99	0.89	1.59	84	6	5.2	0.1	8.3	6.5	175	70.8	23.1184	11
1884	1	72	huaxin	1	1	2	2	1	1	2	2	1	0	0.1	4.08182	4.49	2.16	1.1	1.64	78	7	5.6	0.1	10.3	7.7	168	92	32.5964	5
1885	1	65	huaxin	1	1	2	2	1	1	2	2	1	0	0.1	4.12	5.15	3.52	1.25	1.15	70	6	4.2	0.1	6.8	6.5	164	77	28.6288	2.3
1886	1	60	huaxin	1	1	2	2	1	1	2	2	1	0	0.1	4.04688	5.18	3.62	1.28	1.09	58	7	3.7	0.1	8.2	7.1	163	60.6	22.8085	22.1
1887	1	67	huaxin	1	1	2	2	1	1	2	2	1	0	0.1	2.31839	5.17	2.98	2.23	1.04	75	8	5.3	0.1	7.6	6.3	162	73	27.8159	12
1888	2	60	huaxin	1	1	2	2	1	1	2	2	1	0	0.2	2.27451	4.64	2.42	2.04	1.39	82	4	7	0.1	7.4	6.2	162	56	21.3382	8
1889	2	66	huaxin	1	1	2	2	1	1	2	2	1	0	0.2	3.41026	6.65	4.32	1.95	1.46	69	10	9.5	0.2	8.7	6.1	162	60	22.8624	8
1890	2	37	huaxin	1	1	2	2	1	1	2	2	1	0	0.2	6.02609	6.93	4.88	1.15	1.4	51	4	4.1	0.1	5.9	6.1	162	62	23.6244	2.6
1891	2	53	huaxin	1	1	2	2	1	1	2	2	1	0	0.2	4.16239	4.87	3.08	1.17	1.35	51	5	4.8	0.1	8.5	7.3	157	50	20.2848	6
1892	2	66	huaxin	1	1	2	2	2				1	0	0.2	1.37467	5.21	2.78	3.79	0.96	65	3	5.6	0.1	5.4	5.5	163	67	25.2174	0.2
1893	2	59	huaxin	1	1	2	2	1	1	2	2	1	0	0.2	5.76768	5.71	3	0.99	1.9	57	5	6.7	0.1	6.6	5.8	162	50.6	19.2806	5.3
1894	2	71	huaxin	1	1	2	2	1	1	2	2	1	0	0.2	3.30303	4.36	2.58	1.32	1.22	52	3	4.6	0.1	9.7	7.2	160	62.8	24.5312	9
1895	2	68	huaxin	1	3	2	2	1	3	2	2	3	1	0.2	6.2029	4.28	2.2	0.69	1.47	43	4	6.3	0.1	7.9	5	157	48.5	19.6763	6
1896	2	63	huaxin	1	1	2	1	1	1	2	1	1	0	0.2	10.4	5.2	3.26	0.5	1.66	42	3	6.6	0.1	11.4	8.9	156	45	18.4911	16
1897	2	60	huaxin	1	3	2	2	1	3	2	2	3	1	0.2	3.61404	4.12	1.66	1.14	1.72	60	5	4.9	0.1	8.2	9.6	155	60.5	25.1821	16
1898	2	60	huaxin	1	1	2	2	1	1	2	2	1	0	0.2	3.04511	8.1	5.25	2.66	1.46	56	4	5.3	0.1	7.6	6.3	155	55	22.8928	8
1899	2	58	huaxin	1	1	2	2	1	1	2	2	1	0	0.2	2.11491	6.81	4.11	3.22	1.43	50	4	4.1	0.1	11.2	7.5	155	53.7	22.3517	11
1900	2	59	huaxin	1	1	2	2	1	1	2	2	1	0	0.2	7.89744	6.16	4.55	0.78	1.23	57	3	6.9	0.1	9.8	6.9	154	49	20.6612	7.3
1901	2	59	huaxin	1	1	2	2	1	1	2	2	1	0	0.2	2.11654	5.63	3.53	2.66	1.14	60	5	4.4	0.1	7.8	6.3	152	56	24.2382	6
1902	2	69	huaxin	1	1	2	2	1	1	2	2	1	0	0.2	5.06195	5.72	3.9	1.13	1.45	60	4	8.9	0.1	10	6.3	151	39.5	17.3238	13
1903	1	72	huaxin	1	1	2	2	1	1	2	2	1	0	0.2	3.62791	3.12	1.69	0.86	1.02	60	3	4.4	0.1	7.5	6.4	170	76	26.2976	17.6
1904	1	49	huaxin	1	1	2	2	1	1	2	2	1	0	0.2	1.37467	5.21	2.78	3.79	0.96	65	3	5.6	0.1	5.4	5.5	181	100	30.5241	5
1905	1	68	huaxin	1	1	2	2	2				1	0	0.2	8.33333	5.75	3.59	0.69	1.75	75	4	7.8	0.1	9.2	7.1	171	75	25.6489	7
1906	1	60	huaxin	1	3	2	1	1	3	2	1	3	1	0.2	4.18018	4.64	3.42	1.11	0.99	64	5	5.7	0.1	11.8	6.8	170	75	25.9516	14
1907	1	66	huaxin	1	5	1	1	1	5	1	1	5	1	0.2	7.71233	5.63	3.6	0.73	1.52	62	4	5.5	0.1	5.3	5.8	165	71.6	26.2994	1
1908	1	68	huaxin	1	3	2	2	1	3	2	2	3	1	0.2	1.70807	5.5	2.93	3.22	1.12	97	3	6	0.1	7.4	6.6	165	76	27.9155	2
1909	1	69	huaxin	1	1	2	2	1	1	2	2	1	0	0.2	5.03774	5.34	3.48	1.06	1.39	59	3	3.8	0.1	8.3	7.1	165	63.5	23.3242	6
1910	1	66	huaxin	1	3	2	1	2				3	1	0.2	6.74138	3.91	1.94	0.58	1.46	57	4	4.7	0.1	9.1	7.4	165	69	25.3444	1.5
1911	1	67	huaxin	1	1	2	2	1	1	2	2	1	0	0.2	2.75	4.73	2.43	1.72	1.13	67	5	5.2	0.1	8.7	5.6	164	64	23.7954	1.2
1912	1	68	huaxin	1	1	2	2	1	1	2	2	1	0	0.2	5.72381	6.01	4.01	1.05	1.7	66	4	5.5	0.1	10.8	6.3	159	65	25.711	11.6
1913	1	65	huaxin	1	1	2	2	1	1	2	2	1	0	0.2	5.45192	5.67	3.73	1.04	1.55	54	4	4.4	0.1	7.1	6.5	158	56	22.4323	3
1914	1	63	huaxin	1	1	2	2	1	1	2	2	1	0	0.2	2.62011	4.69	2.96	1.79	1.06	66	4	4.8	0.1	7.5	6.5	155	72.9	30.3434	7.1
1915	2	67	huaxin	1	1	2	2	1	1	2	2	1	0	0.3	6.44944	5.74	3.78	0.89	1.56	62	3	4.3	0.1	7.3	6.1	162	65	24.7676	12
1916	2	68	huaxin	1	1	2	2	1	1	2	2	1	0	0.3	10.2727	5.65	2.91	0.55	2.27	51	3	6	0.1	11.3	9.2	162	55	20.9572	9
1917	2	61	huaxin	1	1	2	1	1	1	2	1	1	0	0.3	2.90566	4.62	2.45	1.59	1.09	47	3	3.8	0.1	6.4	5.7	165	63	23.1405	3.8
1918	2	71	huaxin	1	1	2	1	1	1	2	1	1	0	0.3	2.5	4.4	2.57	1.76	1.05	57	5	5	0.2	7.2	6.9	156	60	24.6548	5.3
1919	2	62	huaxin	1	1	2	2	1	1	2	2	1	0	0.3	3.84211	5.84	3.78	1.52	1.24	58	7	7.1	0.3	7.7	6.8	165	70	25.7117	1.2
1920	2	61	huaxin	1	1	2	2	1	1	2	2	1	0	0.3	4.42105	6.72	4.6	1.52	1.63	35	2	4.1	0.1	11.1	8	162	65	24.7676	4.1
1921	2	77	huaxin	1	1	2	2	1	1	2	2	1	0	0.3	2.19767	3.78	2.31	1.72	0.79	81	3	5.4	0.1	8.2	6.5	159	60	23.7332	2.4
1922	2	51	huaxin	1	1	2	2	1	1	2	2	1	0	0.3	2.74101	3.81	0.95	1.39	1.8	47	2	4.6	0.2	12	6.8	158	64	25.6369	7.8
1923	2	65	huaxin	1	1	2	2	1	1	2	2	1	0	0.3	5.66667	5.78	3.62	1.02	1.71	61	2	6.9	0.1	7.9	6.3	158	61.1	24.4752	14.1
1924	2	55	huaxin	1	1	2	2	1	1	2	2	1	0	0.3	6.18519	5.01	3.15	0.81	1.49	45	3	2.6	0.1	10.8	7.6	158	54.9	21.9917	15
1925	2	65	huaxin	1	4	2	2	1	4	2	2	4	1	0.3	4.33571	6.07	3.45	1.4	2.03	49	2	5.5	0.1	6.6	6.8	157	60	24.3418	8
1926	2	54	huaxin	1	1	2	1	1	1	2	1	1	0	0.3	2.50794	6.32	4.07	2.52	1.14	47	3	2.7	0.1	9.8	7.3	155	56	23.3091	1
1927	2	62	huaxin	1	1	2	2	1	1	2	2	1	0	0.3	4.975	5.97	3.95	1.2	1.34	62	2	5.3	0.1	8.5	9.7	155	51.1	21.2695	25
1928	2	59	huaxin	1	1	2	2	1	1	2	2	1	0	0.3	13.5111	6.08	3.9	0.45	1.78	48	3	6.8	0.1	9.9	7	153	58	24.7768	7
1929	1	64	huaxin	1	1	2	2	1	1	2	2	1	0	0.3	4.84536	4.7	2.9	0.97	1.4	63	3	6.1	0.1	6.9	5.5	171	66	22.571	21
1930	1	67	huaxin	1	1	2	2	1	1	2	2	1	0	0.3	4.43269	4.61	3.2	1.04	1.07	67	5	2.8	0.2	12.3	7.4	174	67	22.1297	6
1931	1	71	huaxin	1	1	2	2	1	1	2	2	1	0	0.3	5.05208	4.85	2.56	0.96	1.56	87	3	6.9	0.1	9.5	6.9	170	71	24.5675	2
1932	1	66	huaxin	1	1	2	2	1	1	2	2	1	0	0.3	8.63265	4.23	3.04	0.49	0.97	51	3	6.7	0.1	6.5	5.5	162	75	28.578	4
1933	1	74	huaxin	1	1	2	2	1	1	2	2	1	0	0.3	6.22727	4.11	3.02	0.66	0.98	67	3	5.2	0.1	9.6	9	161	60	23.1473	22.6
1934	2	64	huaxin	1	1	2	2	1	1	2	2	1	0	0.4	3.5787	7.73	4.76	2.16	1.99	46	2	5.6	0.1	7.5	7.2	162	60	22.8624	18
1935	2	64	huaxin	1	1	2	2	1	1	2	2	1	0	0.4	6.33766	4.88	2.01	0.77	2.03	52	2	6.4	0.1	13	8.3	161	58.3	22.4914	17.9
1936	2	67	huaxin	1	1	2	2	1	1	2	2	1	0	0.4	2.86555	3.41	1.49	1.19	1.03	48	2	6.2	0.1	5.6	5.7	160	60	23.4375	9.4
1937	2	61	huaxin	1	1	2	2	1	1	2	2	1	0	0.4	4.29752	5.2	3.52	1.21	1.23	56	2	5.1	0.1	6.2	5.7	157	60	24.3418	1
1938	2	59	huaxin	1	1	2	1	1	3	2	1	3	1	0.4	5.11966	5.99	3.95	1.17	1.6	55	2	6.3	0.1	10	7.1	156	80	32.8731	9
1939	2	63	huaxin	1	1	2	1	1	1	2	1	1	0	0.4	1.15778	5.21	2.52	4.5	0.76	52	4	3.1	0.2	8.7	6.1	156	65	26.7094	6
1940	2	76	huaxin	1	1	2	2	1	1	2	2	1	0	0.4	3.44654	5.48	3.6	1.59	1.27	61	2	5.7	0.1	7	6.3	150	58	25.7778	4.4
1941	2	66	huaxin	1	1	2	2	1	1	2	2	1	0	0.4	5.15663	4.28	2.6	0.83	1.3	36	2	5.7	0.1	8.8	7.8	145	62	29.4887	14.1
1942	2	73	huaxin	1	1	2	2	1	1	2	2	1	0	0.4	4.89583	4.7	2.63	0.96	1.46	45	4	3.7	0.2	5.9	6	140	40	20.4082	12
1943	1	64	huaxin	1	1	2	2	1	1	2	2	1	0	0.4	3.45062	5.59	3.73	1.62	1.14	82	10	6.9	0.5	6.5	6.5	170	62	21.4533	18
1944	1	56	huaxin	1	1	2	2	1	1	2	2	1	0	0.4	4.89583	4.7	2.63	0.96	1.46	45	4	3.7	0.2	5.9	6	170	70	24.2215	16.4
1945	1	57	huaxin	1	1	2	2	1	1	2	2	1	0	0.4	2.0687	5.42	3.31	2.62	1.05	81	7	5.9	0.4	8.5	8	172	74.2	25.0811	6
1946	1	72	huaxin	1	1	2	2	1	1	2	2	1	0	0.4	5.58824	3.8	2.17	0.68	1.25	68	2	5	0.1	7.4	6.3	171	74	25.3069	1.1
1947	1	59	huaxin	1	1	2	1	1	1	2	1	1	0	0.4	5.625	4.5	2.57	0.8	1.47	74	7	4.1	0.3	6.2	5.3	161	70	27.0051	6
1948	2	68	huaxin	1	1	2	2	2				1	0	0.5	6.05825	6.24	4.29	1.03	1.35	44	1	3.8	0.1	9.5	7.2	158	70	28.0404	15
1949	2	63	huaxin	1	1	2	2	1	1	2	2	1	0	0.5	3.54861	5.11	3.44	1.44	1.24	35	1	5	0.1	15.9	10.5	165	65	23.8751	8
1950	2	64	huaxin	1	3	2	1	2				3	1	0.5	2.80571	4.91	2.77	1.75	1.34	48	5	4.7	0.3	9.8	6.7	156	55.1	22.6414	5
1951	2	64	huaxin	1	1	2	2	1	1	2	2	1	0	0.6	3.06579	4.66	2.61	1.52	1.25	54	4	4.9	0.3	6.2	5.7	162	62	23.6244	4.7
1952	2	69	huaxin	1	1	2	2	1	1	2	2	1	0	0.6	4.17424	5.51	3.65	1.32	1.37	58	1	5.8	0.1	6.3	5.8	162	56	21.3382	3.2
1953	2	62	huaxin	1	1	2	2	1	1	2	2	1	0	0.6	9.71429	4.76	2.83	0.49	1.77	48	5	7	0.4	8.1	6.2	156	73.6	30.2433	5.3
1954	2	66	huaxin	1	1	2	2	1	1	2	2	1	0	0.6	10.58	5.29	2.8	0.5	2.04	50	4	6.1	0.3	7.6	5.9	154	80.9	34.112	6
1955	2	63	huaxin	1	1	2	2	1	1	2	2	1	0	0.6	8.14754	4.97	2.35	0.61	1.99	69	2	7.7	0.2	9.8	7.1	153	62	26.4855	17
1956	1	62	huaxin	1	1	2	2	1	1	2	2	1	0	0.6	2.36759	5.99	3.9	2.53	1.11	65	10	6.6	0.7	8.7	6.4	165	70	25.7117	6
1957	1	54	huaxin	1	1	2	2	1	1	2	2	1	0	0.7	5.875	5.64	4.14	0.96	1.26	79	10	7.7	0.8	8.3	7.5	173	72	24.0569	8.6
1958	1	68	huaxin	1	1	2	2	1	1	2	2	1	0	0.7	3.56897	4.14	2.51	1.16	1.05	67	5	6.1	0.4	5.7	7.7	165	73	26.8136	15
1959	2	70	huaxin	1	1	2	2	1	1	2	2	1	0	0.8	3.68269	3.83	2.3	1.04	1.07	63	4	5	0.4	7.3	6.4	158	56	22.4323	1.3
1960	2	59	huaxin	1	3	2	2	1	1	2	2	3	1	0.8	1.9417	4.33	2.48	2.23	0.86	40	3	4.9	0.3	9.2	6.8	146	55	25.8022	8
1961	1	63	huaxin	1	1	2	2	1	1	2	2	1	0	0.8	1.68561	4.45	2.94	2.64	0.95	62	8	7	0.8	5.8	6	170	60	20.7612	7.7
1962	1	55	huaxin	1	1	2	1	1	1	2	1	1	0	0.8	4.3209	5.79	3.79	1.34	1.4	77	6	7.2	0.6	12.1	9.1	166	63.8	23.1529	11
1963	1	54	huaxin	1	1	2	2	1	1	2	2	1	0	0.8	3.94012	6.58	4.86	1.67	1.19	65	7	6.8	0.7	11.5	7.2	165	80	29.3848	9
1964	2	70	huaxin	1	1	2	1	1	1	2	1	1	0	0.9	5.68182	3.75	2.11	0.66	1.11	44	0	3.3	0.1	10.4	7.4	157	64	25.9645	2
1965	2	68	huaxin	1	1	2	2	1	1	2	2	1	0	0.9	9.19277	7.63	4.43	0.83	2.45	48	6	8.2	0.6	12.1	7.9	154	44	18.5529	9
1966	1	68	huaxin	1	1	2	1	1	1	2	1	1	0	0.9	2.94393	6.3	3.64	2.14	1.57	97	5	11	0.6	9.2	8.4	170	72	24.9135	8
1967	1	72	huaxin	1	1	2	2	1	1	2	2	1	0	0.9	5.70642	6.22	4.27	1.09	1.4	77	11	5.7	1.2	6.6	5.9	170	75.8	26.2284	2.2
1968	2	54	huaxin	1	1	2	2	1	1	2	2	1	0	1	2.18352	5.83	4.04	2.67	1.1	47	8	4.8	0.9	8.2	6.8	162	59	22.4813	8
1969	2	59	huaxin	1	1	2	2	1	1	2	2	1	0	1.1	2.80069	8.15	5.88	2.91	1.25	45	6	7	0.8	10.4	7.2	160	56.3	21.9922	6
1970	1	65	huaxin	1	1	2	2	1	1	2	2	1	0	1.1	4.92562	5.96	4.16	1.21	1.35	82	14	6.4	1.9	9.9	6.7	167	69.7	24.9919	6
1971	1	64	huaxin	1	1	2	2	1	1	2	2	1	0	1.1	3.03535	6.01	3.86	1.98	1.23	88	3	6.2	0.5	7.6	6.5	158	55	22.0317	1.2
1972	2	65	huaxin	1	1	2	2	1	1	2	2	1	0	1.3	5.37795	6.83	4.46	1.27	1.82	56	5	7.1	0.9	12.1	8.6	159	57.9	22.9026	13.1
1973	2	66	huaxin	1	1	2	2	1	1	2	2	1	0	1.3	2.63187	4.79	2.93	1.82	1.09	47	5	5.5	0.8	8.3	6.6	157	61.5	24.9503	2.4
1974	2	71	huaxin	1	1	2	2	1	1	2	2	1	0	1.3	4.13333	4.96	2.7	1.2	1.62	44	7	6.9	1	6.6	5.8	151	63.9	28.0251	3.5
1975	1	67	huaxin	1	1	2	2	1	1	2	2	1	0	1.3	8.08475	4.77	2.84	0.59	1.37	69	10	4.9	1.6	7.2	5.7	170	58.3	20.173	8
1976	1	69	huaxin	1	1	2	2	1	1	2	2	1	0	1.3	2.15358	6.31	3.87	2.93	1.17	71	9	4.3	1.3	7.4	7.3	161	73	28.1625	8
1977	2	65	huaxin	1	1	2	2	1	1	2	2	1	0	1.4	5.72477	6.24	4.09	1.09	1.7	51	4	5.5	0.7	7.1	6.9	147	47.2	21.8428	2.3
1978	1	50	huaxin	1	2	2	2	1	3	2	2	3	1	1.4	3.14545	3.46	1.78	1.1	1.19	82	12	5.1	2	8.5	6.7	173	78	26.0617	6
1979	1	75	huaxin	1	1	2	2	1	1	2	2	1	0	1.4	1.41141	4.7	2.31	3.33	0.81	129	7	11.1	1.2	7.3	6.6	170	70	24.2215	1
1980	1	58	huaxin	1	1	2	2	2				1	0	1.4	3.4581	6.19	4.58	1.79	1.05	54	14	5.1	2.2	14.3	10.8	163	69.4	26.1207	5.3
1981	1	56	huaxin	1	1	2	2	1	1	2	2	1	0	1.4	9.65385	5.02	2.69	0.52	1.92	48	5	6.2	0.9	10.1	8.2	162	53.6	20.4237	15
1982	2	64	huaxin	1	1	2	2	1	1	2	2	1	0	1.5	5.46667	4.92	3.28	0.9	1.25	51	8	5.3	1.4	8.8	7	149	54.6	24.5935	3.1
1983	1	50	huaxin	1	1	2	2	1	1	2	2	1	0	1.5	2.2	5.28	3.36	2.4	1.05	59	6	5.6	1.1	10.9	6.6	168	66	23.3844	1.1
1984	1	61	huaxin	1	1	2	2	1	1	2	2	1	0	1.5	4.51327	5.1	3.85	1.13	0.98	72	9	5.7	1.7	8.2	7	168	60	21.2585	7
1985	1	68	huaxin	1	1	2	1	1	1	2	1	1	0	1.5	6.96154	5.43	3.54	0.78	1.63	62	5	6.9	0.9	6.5	5.7	164	62.7	23.312	6
1986	1	52	huaxin	1	1	2	2	1	1	2	2	1	0	1.5	2.76667	6.87	2.88	14.11	0.9	39	9	6.6	1.6	10.3	7.1	164	60	22.3081	12
1987	2	71	huaxin	1	1	2	2	1	1	2	2	1	0	1.6	4.5339	5.35	3.33	1.18	1.53	62	6	4	1.2	6.7	5.7	147	60.1	27.8125	6
1988	1	60	huaxin	1	1	2	2	1	1	2	2	1	0	1.6	2.28372	4.91	3.21	2.15	1.1	54	7	4.9	1.3	8.8	7.7	170	63	21.7993	9
1989	1	67	huaxin	1	1	2	2	1	1	2	2	1	0	1.6	4.87597	6.29	4.49	1.29	1.31	68	4	6.2	0.9	10.7	7	160	61.7	24.1016	11
1990	1	73	huaxin	1	1	2	2	1	1	2	2	1	0	1.6	5.25	4.83	3.25	0.92	1.3	73	14	7.5	2.6	7	7.1	159	78.1	30.8928	2.2
1991	1	61	huaxin	1	1	2	1	1	1	2	1	1	0	1.6	2.15126	5.12	3.32	2.38	1.11	77	6	5.7	1.1	4.5	5.4	158	60	24.0346	6
1992	1	63	huaxin	1	1	2	2	1	1	2	2	1	0	1.6	6.76623	5.21	3.45	0.77	1.43	65	7	5	1.4	7.2	6.2	158	59.1	23.6741	7
1993	1	68	huaxin	1	1	2	2	1	1	2	2	1	0	1.7	6.01205	4.99	2.81	0.83	1.66	76	11	4.8	2.3	8.8	6.9	167	70	25.0995	1.1
1994	1	63	huaxin	1	1	2	2	1	1	2	2	1	0	1.7	3.69048	6.2	4.69	1.68	0.94	76	8	5.8	1.6	9.2	7.5	165	82.6	30.3398	15
1995	2	71	huaxin	1	1	2	2	1	1	2	2	1	0	1.8	2.71277	5.1	3.14	1.88	1.15	50	6	6.4	1.3	7.8	6.1	155	50	20.8117	9
1996	1	56	huaxin	1	1	2	1	1	1	2	1	1	0	1.8	6.1619	6.47	4.96	1.05	1.25	68	8	5.4	1.8	7.2	7.5	170	75	25.9516	2.4
1997	2	60	huaxin	1	1	2	2	1	1	2	2	1	0	1.9	14.6216	5.41	2.41	0.37	2.23	65	5	9.3	1.1	18	5.8	163	60	22.5827	7
1998	2	62	huaxin	1	1	2	2	1	1	2	2	1	0	1.9	3.94521	5.76	4.04	1.46	1.27	48	5	5.2	1.2	8.7	7.1	159	64.5	25.5132	4.6
1999	1	52	huaxin	1	1	2	2	1	1	2	2	1	0	1.9	3.52885	7.34	5.56	2.08	0.99	99	22	6.7	5	7.7	7.4	170	80	27.6817	2.5
[truncated: 4,381 more rows]
